# Supplementary material for: Characterization of bovine miRNAs by sequencing and bioinformatics analysis
Source: BMC Mol Biol. 2009 Sep 16;10:90. doi: 10.1186/1471-2199-10-90 (PMC2761914; doi:10.1186/1471-2199-10-90)
Supplement: Additional file 2 — Table S2 - miRNAs and miRNA hairpins identified from bovine. New bovine miRNAs identified in this study are filled in gray; miRNAs identified in this study but with a different size than those reported previous are filled in green; miRNAs not-mapped bovine genome and their hairpins listed here from human are filled in yellow. [file 1471-2199-10-90-S2.xls]

## Sheet: new
pre-miR	miR	Chromsome	start	end	strand	length			hairpin
bta-let-7b	bta-let-7b*	5	123308012	123308095	+	84			cggggugagguaguagguugugugguuucaggguagugauguugcccccucggaagauaaCUAUACAACCUACUGCCUUCCUcg
bta-mir-1-1	bta-miR-1	13	55460026	55460118	-	93			acuaccugcuugggaaacauacuucuuuaugugcccauauggaccugcuaagcuaUGGAAUGUAAAGAAGUAUGUAUuucaggucgggaacuc
bta-mir-1-1	bta-miR-1-1*	13							acuaccugcuugggaaACAUACUUCUUUAUGUGCCCAUAuggaccugcuaagcuauggaauguaaagaaguauguauuucaggucgggaacuc
bta-mir-1-2	bta-miR-1	24	35579225	35579321	+	97			aauaccuacucagaguacauacuucuuuauguacccauaugaacauacaaugcuaUGGAAUGUAAAGAAGUAUGUAUuuuugguaggcaauaaacca
bta-mir-1-2	bta-miR-1-2*	24							aauaccuacucagaguACAUACUUCUUUAUGUACCCAUAugaacauacaaugcuauggaauguaaagaaguauguauuuuugguaggcaauaaacca
bta-mir-7-1	bta-miR-7-1*	8	81412525	81412608	-	84			cuguguggaagacuagugauuuuguuguuuuuagauaacugaaucgaCAACAAAUCACAGUCUGCCAUAuggcacaggccaugc
bta-mir-9-2	bta-miR-9-3p	21	20602250	20602344	+	95			agggaggcccguuucucucuuugguuaucuagcuguaugagugccacagagccgucAUAAAGCUAGAUAACCGAAAGUagaaaugacucucacaa
	bta-miR-9-5p	21							agggaggcccguuucucUCUUUGGUUAUCUAGCUGUAUGAgugccacagagccgucauaaagcuagauaaccgaaaguagaaaugacucucacaa
bta-mir-9-1	bta-miR-9-3p	7	89436727	89436822	-	96			gagggaagcgaguuguuaucuuugguuaucuagcuguaugaguguauuggucuucAUAAAGCUAGAUAACCGAAAGUaaaaacuccuucaaggucg
	bta-miR-9-5p								gagggaagcgaguuguuaUCUUUGGUUAUCUAGCUGUAUGAguguauuggucuucauaaagcuagauaaccgaaaguaaaaacuccuucaaggucg
bta-mir-16a	bta-miR-16a	12	18887595	18887692	-	98			uagcaaugucagcagugccuUAGCAGCACGUAAAUAUUGGUGUuaagauucuaaaauuaucuccaguauuaacugugcugcugaaguaagguuggcca
bta-mir-28	bta-miR-28-3p	1	80395790	80395887	-	98			aaugguccuugcccucaaggagcucacagucuauugaguugccuuucugacuuuccCACUAGAUUGAGAGCUCCUGGAgggcaggcacuuuuguucaa
bta-mir-29a	bta-miR-29a*	4	97826795	97826891	-	97			gaccccccccuuagaggaugACUGAUUUCUUUUGGUGUUCAGAGucaauauaauuuucuagcaccaucugaaaucgguuauaaugauuggggaagag
bta-mir-29c-2	bta-miR-29c-5p	16	73970386	73970482	+	97			acccaucucuuacacaggcuGACCGAUUUCUCCUGGUGUUCAgagucuguuuuugucuagcaccauuugaaaucgauuaugauguagggggaaaagc
bta-mir-29c-1	bta-miR-29c-5p	16	73887213	73887309	+	97			acccaucucuuacacaggcuGACCGAUUUCUCCUGGUGUUCAgagucuguuuuugucuagcaccauuugaaaucgguuaugauguagggggaaaagc
bta-mir-30e	bta-miR-30e*	3	112440557	112440653	-	97			gcagucuuugcuacuguaaacauccuugacuggaagcuguaaggcguugcaaggagCUUUCAGUCGGAUGUUUACAGcggcaggcugccacggucau
bta-mir-32	bta-miR-32-5p	8	103684274	103684369	-	96			ccugcuugcucugguggaggUAUUGCACAUGACUAAGUUGCauguugucacggccucagugcaauuuaguaugugugauauuuucacaggagugca
bta-mir-34c-3p	bta-miR-34c-3p	15	20036612	20036708	+	97			uuuuccugugagucuaguuacuaggcaguguaguuagcugauugcuaauaauaccAAUCACUAACCACACGGCCAGGuaaaaagauuugggaauuca
bta-mir-92b	bta-miR-92b	3	16805633	16805729	-	97			cccgggcgggcgggagggacgggacgcggugcaguguuguucuuuccccugccaaUAUUGCACUCGUCCCGGCCUCCggcccccucggccccccggc
bta-mir-99	bta-miR-99*	1	20136952	20137049	-	98			acguugcccauuggcauaaacccguagauccgaucuuguggugaaguggaccgcaCAAGCUCGCUUCUAUGGGUCUGUgucagugugguaaucugaca
bta-mir-100	bta-miR-100	15	31460938	31461034	-	97			ugcuaaggccuguugccacaAACCCGUAGAUCCGAACUUGUGgugguagugcacacaagcuugugucuauagguaugugucugugggcgaucucaca
bta-mir-106b	bta-miR-106b-5p	25	38455566	38455659	+	94			ucuggcccugccggggcUAAAGUGCUGACAGUGCAGAUagugguccugugugcuaccgcacuguggguacuugcugcuccggcagggcacgccc
	bta-miR-106b-3p	25							ucuggcccugccggggcuaaagugcugacagugcagauagugguccugugugcuaCCGCACUGUGGGUACUUGCUGCuccggcagggcacgccc
bta-mir-122	bta-miR-122*	24	59932217	59932313	+	97			gauuucccuuagcagagcuguggagugugacaaugguguuuguguccaaacuaucAAACGCCAUUAUCACACUAAAUagcuacuguuaggcaauccu
bta-mir-125b-2	bta-miR-125b-2*	1	20087105	20087201	-	97			accggacuuuuccuagucccugagacccuaacuugugagguauuuuaguagcaucACAAGUCAGGCUCUUGGGACCUaggcggaggggacuagcacc
bta-mir-128-2	bta-miR-128-2	22	9722970	9723053	+	84			ugugcagugggaaggggggccgaggcacuguccgagagugaguagcaggucUCACAGUGAACCGGUCUCUUUCccuacuguguc
bta-mir-129-1	bta-miR-129-5p	4	95648384	95648470	+	87			ccccuuuggauCUUUUUGCGGUCUGGGCUUGCuguuccucucuacaguagucaggaagcccuuaccccaaaaaguaucugcgggagg
	bta-miR-129-1								ccccuuuggaucuuuuugcggucugggcuugcuguuccucucuacaguagucaggAAGCCCUUACCCCAAAAAGUAUcugcgggagg
bta-mir-129-2	bta-miR-129-5p	15	73770154	73770242	+	89			gcccuucgcgaauCUUUUUGCGGUCUGGGCUUGCuguacauaacucaauagccggaagcccuuaccccaaaaagcauucgcggagggcg
	bta-miR-129-3p								gcccuucgcgaaucuuuuugcggucugggcuugcuguacauaacucaauagccggAAGCCCUUACCCCAAAAAGCAUUcgcggagggcg
bta-mir-130a	bta-miR-130a	15	81392288	81392384	+	97			cugcugcgggccggagcucuuuucacauugugcuacugucugcgccugucacuagCAGUGCAAUGUUAAAAGGGCAUuggcugugcagcgcuaccca
bta-mir-133a-2	bta-miR-133a	24	35582543	35582640	+	98			acggcaaugcuuugcuagAGCUGGUAAAAUGGAACCAAAUcgccucuucaauggaUUUGGUCCCCUUCAACCAGCUGUagcuaugcauugauuacuac
bta-mir-133a-1	bta-miR-133a	13	55449775	55449872	-	98			gaccgaaugcuuugcuaaAGCUGGUAAAAUGGAACCAAAUcaacuguucgauggaUUUGGUCCCCUUCAACCAGCUGUagcugcgcauugauggcacc
bta-mir-133b	bta-miR-133b	23	25083921	25084018	+	98			gagcugcccccugcucuggcuggucaaacggaaccaaguccgucuuccugagaggUUUGGUCCCCUUCAACCAGCUAcagcagggcuggcaaagccca
bta-mir-138-1	bta-miR-138	22	16421451	16421546	+	96			acggugcgguggggcAGCUGGUGUUGUGAAUCAGGCCGucgccaaucagagaacggcuacuucacaacaccagggucacaccccaccccaggcagc
	bta-miR-138-1*	22							acggugcgguggggcagcugguguugugaaucaggccgucgccaaucagagaacgGCUACUUCACAACACCAGGGUcacaccccaccccaggcagc
bta-mir-138-3	bta-miR-138	Un.004.5037	7056	7151	+	96			acggugcgguggggcagcugguguugugaaucaggccgucgccaaucagagaacgGCUACUUCACAACACCAGGGUcacaccccaccccaggcagc
bta-mir-143	bta-miR-143	7	60268802	60268899	+	98			gcguccugucucccagccugaggugcagugcugcaucucuggucaguugggagucUGAGAUGAAGCACUGUAGCUCGggaagggagaaguuguucugc
bta-mir-144	bta-miR-144	19	20148029	20148124	-	96			cccgcagggcccugacugggauaucaucauauacuguaaguuugcaacgagacacUACAGUAUAGAUGAUGUACUAguccgggugcucccagcucu
bta-mir-145	bta-miR-145*	7	60270228	60270325	+	98			ucucaccuuguccucacgguccaguuuucccaggaaucccuuagaugcuaagauggGGAUUCCUGGAAAUACUGUUCUugaggucaugguuuaacagc
bta-mir-152	bta-miR-152	19	39650344	39650441	+	98			cgcuguccucccggcccagguucugugauacacuccgacucgggcucuggagcagUCAGUGCAUGACAGAACUUGGgcccggacggaccuucugcacc
bta-mir-191	bta-miR-191*	22	51902738	51902833	+	96			cuggacagcgggcaacggaaucccaaaagcagcuguugucuccagagcauuccagcUGCGCUUGGAUUUCGUUCCCugcucuccugccugagcagc
bta-mir-193b	bta-miR-193b	25	14328081	14328177	+	97			aggcuguggucccagaaucgggguuuugagggcgagaugaguuuauguuuuauccAACUGGCCCACAAAGUCCCGCUUuuggggucauucuagacgg
bta-mir-194-1	bta-miR-194	Un.004.2	1796071	1796167	+	97			uucuuaacggcgucaucgauUGUAACAGCAACUCCAUGUGGAcugugcgucaauuuccaguggagaugcuguuacuuuugauggcugccaauucacu
bta-mir-194-2	bta-miR-194	29	44934921	44935017	-	97			uccaacuggcucccacccccUGUAACAGCAACUCCAUGUGGAaguaccucuaguuccaguggggcugcuguuaucuggggugggggccacgcccacg
bta-mir-197	bta-miR-197	3	36533526	36533622	-	97			gcuccgggggcugugccggguagagagggcagugggagguaagagcucuucacccUUCACCACCUUCUCCACCCAGCagggccagcacacuuugguc
bta-mir-206	bta-miR-206	23	25079826	25079920	+	95			gacugcuucccaaggccacaugcuucuuuauauccccauacggauuacuuugcuaUGGAAUGUAAGGAAGUGUGUgguuucggcgagcgccucuc
bta-mir-219-1	bta-miR-219-5p	11	102549647	102549735	-	89			ggagcuucgccacUGAUUGUCCAAACGCAAUUCUuguacgagucugcggccaaccgagaauuguggcuggacaucuguggcugagcucu
	bta-miR-219-3p	11			-				ggagcuucgccacugauuguccaaacgcaauucuuguacgagucugcggccaaccgAGAAUUGUGGCUGGACAUCUGuggcugagcucu
bta-mir-219-2	bta-miR-219-5p	11	102619129	102619216	+	88			gagcuucgccacUGAUUGUCCAAACGCAAUUCUuguacgagucugcggccaaccgagaauuguggcuggacaucuguggcugagcucu
	bta-miR-219-3p	11							gagcuucgccacugauuguccaaacgcaauucuuguacgagucugcggccaaccgAGAAUUGUGGCUGGACAUCUGuggcugagcucu
bta-mir-223	bta-miR-223	X	56723507	56723603	-	97			ugcagugccaugcuccguguauuugacaagcugaguuggacacuccauguaguagUGUCAGUUUGUCAAAUACCCCAaguguggcauaugccuagca
bta-mir-224	bta-miR-224	X	21831345	21831443	-	99			agacaaggcccaugggcuuuCAAGUCACUAGUGGUUCCGUUUAGuagaugguuguacauuguuucaaaaugguacccuagugacuacaaagccccagug
bta-mir-299	bta-miR-299-5p	21	66002423	66002519	+	97			ucgugcgguacuugaagaaaUGGUUUACCGUCCCACAUACAUucugaauauguaugugggacgguaaaccgcuucuugguauccagcccagccauca
bta-mir-323	bta-miR-323-3p	21	66004329	66004425	+	97			cgcugcuugguacuuggagagaggugguccguggcgcguucgcuuuauuuauggcGCACAUUACACGGUCGACCUCUuugcaguaucuaaucccgcc
bta-mir-324	bta-miR-324-3p	19	27316359	27316455	-	97			cugaacuggcuaugccuccccgcauccccuagggcauugguguaaagcuggagacccACUGCCCCAGGUGCUGCUGGggguuguagucugacccauc
bta-mir-329	bta-miR-329	21	66005369	66005464	+	96			auccaugguaccugaagagagguuuucuggguuucuguuucuuuaaugaggaugaAACACACCUGGUUAACCUCUUUuccaguaucaaaucccauc
bta-mir-338	bta-miR-338-3p	19	53057552	53057646	+	95			cgcacgggccguccuccccaacaauauccuggugcugagugaugacacacgcaacUCCAGCAUCAGUGAUUUUGUUgaagagggcagcugccagc
	bta-miR-338-5p	19							cgcacgggccguccuccccAACAAUAUCCUGGUGCUGAGUgaugacacacgcaacuccagcaucagugauuuuguugaagagggcagcugccagc
bta-mir-339	bta-miR-339-5p	25	43648249	43648345	+	97			cccagcuggggcagccgcugUCCCUGUCCUCCAGGAGCUCACuugguccggccgugcgcuccucgaggccagagcccgugucugcuucccgccagca
bta-mir-340	bta-miR-340	7	1208870	1208966	+	97			acuguuuguaccuggugugaUUAUAAAGCAAUGAGACUGAUUgucaugugucguuugugggauccgucucaguuacuuuauagccauaccugguauc
bta-mir-362	bta-miR-362-5p	X	54771199	54771297	-	99			cuugucugcucccccucucgAAUCCUUGGAACCUAGGUGUGAGUgcuguucuagugcaacacaccuauucaaggauucaaagaggcugagccuggucua
bta-mir-374b	bta-miR-374b	X	46943043	46943140	+	98			aagaaauccuacucggauggAUAUAAUACAACCUGCUAAGUGUccuagcacuuaucagguuguauuaucauuguccgugucuauggcucucgucuacc
bta-mir-375	bta-miR-375	2	111347566	111347662	-	97			ggacccgccgcucccgccccgcgacgagccccucgcacaaaccggaccugagcguUUUGUUCGUUCGGCUCGCGUGAggcaggggcggccucucagc
bta-mir-376b	bta-miR-376b	21	66017932	66018027	+	96			uucuuugguauuuaaaagguggauauuccuucuauguuuacgugauucauagauaAUCAUAGAGGAAAAUCCAUGUuuucaguaucaaaugcuacu
bta-mir-376c	bta-miR-376c	21	66017179	66017274	+	96			uucuuugguauuuaaaagguggauauuccuucuauguuuauguuauuugugguuaAACAUAGAGGAAAUUCCACGUuuucaguaucaaaugcugcu
bta-mir-378	bta-miR-378	7	60536457	60536553	+	97			gacagagccacccagggcuccugacuccagguccuguguguuaccucgaaauagcACUGGACUUGGAGUCAGAAGGCcugaguggagucgccuuccc
bta-mir-382	bta-miR-382	21	66031737	66031833	+	97			cuuucugugguacuugaagaGAAGUUGUUCGUGGUGGAUUCGcuuuacuuaugacgaaucauucacggacaacacuuuuuucaguaccaaauacuac
bta-mir-409	bta-miR-409-3p	21	66042106	66042203	+	98			agccucuccaugguacgcggggagagguuacccgagcaacuuugcaucuggacgacGAAUGUUGCUCGGUGAACCCCUuuucgguaucaaaauccauc
	bta-miR-409-5p								ucuccaugguacgcggggagAGGUUACCCGAGCAACUUUGCAUcuggacgacgaauguugcucggugaaccccuuuucgguaucaaaauccaucagag
bta-mir-411	bta-miR-411	21	66001965	66002060	+	96			ugguacuuggagagaTAGTAGACCGTATAGCGTACgcuuuaucugugacguauguaacacgguccacuaacccucaguaucaaauccauccucgag
bta-mir-424	bta-miR-424	Un.004.53	446856	446951	-	96			ucguugacuccgaggggaugCAGCAGCAAUUCAUGUUUUGAagugcuuuaaacgguucaaaacgugaggcgcugcuauacccccuugcgaggaagu
bta-mir-429	bta-miR-429	16	48593114	48593210	-	97			ccaaagccugccgaugggcgucuuaccagacacgguuagaucugguccuucugucUAAUACUGUCUGGUAAUGCCGUccauccccggccucaucacc
bta-mir-433	bta-miR-433	21	65867346	65867442	+	97			aaguacggugagccugucauuguucagagaggcuagauccuccuuguugagaaggAUCAUGAUGGGCUCCUCGGUGUucuccagguagcggcaccac
bta-mir-451	bta-miR-451	19	20147850	20147948	-	99			gggcacuugggguggcgaggAAACCGUUACCAUUACUGAGUUUaguaaugguaacgguucucuugcugcacccagaaaacgugccaagaagauuguucg
bta-mir-452	bta-miR-452	X	21832378	21832472	-	95			aaaugcuaagcacuuacaacUGUUUGCAGAGGAAACUGAGacuuuguaacuauaucucagucucaucugcaaagaaguaagugcuuugccaagcc
bta-mir-485	bta-miR-485-5p	21	66032812	66032909	+	98			uucacuuaugguacuugaagAGAGGCUGGCCGUGAUGAAUUCgauucaucaaagcgagucauacacggcucuccucucuuuuagugucaaauucugcc
bta-mir-486	bta-miR-486-5p	27	38990860	38990956	-	97			ccugcguccucccugacgggUCCUGUACUGAGCUGCCCCGAGgcccuucgcugugcccagcucgggucagcucaguaccgggcgcgucgggguggga
bta-mir-494	bta-miR-494	21	66008537	66008634	+	98			uaaucuucgauacuugaaggagagguuauccguguugucuucucuuuauuuaugaUGAAACAUACACGGGAAACCUCUuuuuuaguaucaaaucccac
bta-mir-495	bta-miR-495	21	66012099	66012196	+	98			ugaccacuggugccuggaaagaaguugcccauguucuuuucgcugauaugugacgAAACAAACAUGGUGCACUUCUUUuccggcaucaaaucucagcu
bta-mir-500	bta-miR-500	X	54769936	54770033	-	98			cuguccuggcucccccucucUAAUCCUUGCUACCUGGGUGAGAgugcuuucugaaugcAAUGCACCUGGGCAAGGAUUCUGagagagggagcaccauc
bta-mir-504	bta-miR-504	X	12002347	12002444	-	98			guugacgaggcugcuguugggAGACCCUGGUCUGCACUCUGUCUguaugcuuacugaagggagcgcagggcaggguuucccauacagagggcacaggc
bta-mir-505	bta-miR-505	X	13241304	13241399	+	96			aaauugaugcacccagugggggagccaggaaguauugauguuucuaccaguuuagCGUCAACACUUGCUGGUUUCCUcucuggagcgucacugaau
bta-mir-539	bta-miR-539	21	66023229	66023325	+	97			cgucgcuauuucauacuugaGGAGAAAUUAUCCUUGGUGUGUucgcuuuauuugggaugaaucauacaaggacaauuucuuucugaguaucaaaucc
bta-mir-542	bta-miR-542-5p	Un.004.53	441550	441646	-	97			augcacagaccucagacaucUCGGGGAUCAUCAUGUCACGAGauaccacugugcacuugugacagauugauaacugaaaggucugggagccgcucau
bta-mir-551b	bta-miR-551b	1	101235415	101235511	-	97			aaguucuccuggccuaagaaaucaagcgugggugagaccuggugcagaacaggaagGCGACCCAUACUUGGUUUCAGaggcugugagaauaccuaca
bta-mir-592	bta-miR-592	4	94505281	94505377	-	97			gaugauauuaugccaugacaUUGUGUCAAUAUGCGAUGAUGUgugugauggcacagcgucaucacguggugacgcaacaucaugacguaagacguca
bta-mir-874	bta-miR-874	7	48336711	48336809	-	99			gaauuuuugguguuagcccugcggccccacgcaccaggguaagagagacucacuucCUGCCCUGGCCCGAGGGACCGACuggcugggccugccuucugc
bta-mir-885	bta-miR-885-3p	22	55829266	55829361	-	96			ucugccacgcggcccgcgcucucuccauuacacuacccugccucuucuccacgagAGGCAGCGGGGUGUAGUGGAUagagcacggguucaaguccc
bta-mir-1185	bta-miR-1185	21	66020233	66020329	+	97			cugcucuuugguacuugaagAGAGGAUACCCUUUGUAUGUUCacuuuauuaauggcgaauauacagagggagacucuuauuugcguaucaaacucug
bta-mir-1224	bta-miR-1224-5p	1	84809216	84809311	-	96			gccacgacuaccugcccuugGUGAGGACUCGGGAGGUGGAGgguggcgcugccagggccagggcacugucucagcucgcuucuccccccaccuccu
bta-mir-1388	bta-miR-1388-3p	13	54580810	54580901	+	92			ccugggcggugccuucaggacuguccaaccugagaauggugagcauccagggacaAUCUCAGGUUUGUCAGCCCGCAaggugccguccccuc
	bta-miR-1388-5p								ccugggcggugccuucAGGACUGUCCAACCUGAGAAUggugagcauccagggacaaucucagguuugucagcccgcaaggugccguccccuc
bta-mir-1468	bta-miR-1468-5p	X	58411908	58412004	+	97			guugaagaggugggugguuuCUCCGUUUGCCUGUUUUGCUGAuguucauuugacuuauucucagcaaaauaagcaaauggaaaauucauccaucaac

## Sheet: S2
Table S2. miRNAs and miRNA hairpins identified from bovine
MGUI: miRNA genes unidentified in the previous studies. n=19 NMGI: new miRNA genes identified in this study. n= 71 ●: miRNA precursors not identified based on our sequencing results. n=16 (+): miRNAs reported in miRBase but not identified in this study. n=24 New bovine miRNAs identified in this study are filled in gray; miRNAs identified in this study but with a different size than those reported…
ID		Accession	Length	Chr./Contig	Start	End	Strand	Mature miRNA	miRNA*/miRNA(equally)	miRNA hairpins (only hairpins not reported or being replaced in miRBase are listed).
bta-let-7a-1		MI0005057	80	8	89743299	89743378	+	UGAGGUAGUAGGUUGUAUAGUU	CUAUACAAUCUACUGUCUUUCC
bta-let-7a-2		MI0005451	72	15	31455126	31455197	-	UGAGGUAGUAGGUUGUAUAGUU
bta-let-7a-3		MI0005452	74	5	123307212	123307285	+	UGAGGUAGUAGGUUGUAUAGUU	CUAUACAAUCUACUGUCUUUCC
bta-let-7b		MI0005453	84	5	123308012	123308095	+	UGAGGUAGUAGGUUGUGUGGUU	CUAUACAACCUACUGCCUUCCU	cggggugagguaguagguugugugguuucaggguagugauguugcccccucggaagauaaCUAUACAACCUACUGCCUUCCUcg
bta-let-7c		MI0005454	84	1	20136237	20136320	-	UGAGGUAGUAGGUUGUAUGGUU
bta-let-7d		MI0005026	87	8	89745858	89745944	+	AGAGGUAGUAGGUUGCAUAGUU
bta-let-7e		MI0005455	79	18	57588165	57588243	+	UGAGGUAGGAGGUUGUAUAGUU
bta-let-7f-1		MI0005062	87	8	89743652	89743738	+	UGAGGUAGUAGAUUGUAUAGUU
bta-let-7f-2		MI0004734	83	X	58738526	58738608	-	UGAGGUAGUAGAUUGUAUAGUU
bta-let-7g		MI0005051	83	22	49631988	49632070	+	UGAGGUAGUAGUUUGUACAGUU
bta-let-7i		MI0005065	84	5	55133072	55133155	-	UGAGGUAGUAGUUUGUGCUGUU
bta-mir-1-1		NMGI	93	13	55460026	55460118	-	UGGAAUGUAAAGAAGUAUGUAU	ACAUACUUCUUUAUGUGCCCAUA	acuaccugcuugggaaACAUACUUCUUUAUGUGCCCAUAuggaccugcuaagcuaUGGAAUGUAAAGAAGUAUGUAUuucaggucgggaacuc
bta-mir-1-2		NMGI	97	24	35579225	35579321	+	UGGAAUGUAAAGAAGUAUGUAU	ACAUACUUCUUUAUGUACCCAUA	aauaccuacucagaguACAUACUUCUUUAUGUACCCAUAugaacauacaaugcuaUGGAAUGUAAAGAAGUAUGUAUuuuugguaggcaauaaacca
bta-mir-7-1		MGUI	84	8	81412525	81412608	-	(+)	CAACAAAUCACAGUCUGCCAUA	cugugUGGAAGACUAGUGAUUUUGUUGUUuuuagauaacugaaucgaCAACAAAUCACAGUCUGCCAUAuggcacaggccaugc
bta-mir-7-2	●	MI0005056	82	7	17936705	17936786	-	same as above
bta-mir-7-3	●	MGUI	84	21	19210194	19210277	+	same as above		ccaucUGGAAGACUAGUGAUUUUGUUGUUgucuccugcgcucaacaacaagucccagucugccgcauggugcuggccaccgcag
bta-mir-9-1		NMGI	96	7	89436727	89436822	-	AUAAAGCUAGAUAACCGAAAGU	UCUUUGGUUAUCUAGCUGUAUGA	gagggaagcgaguuguuaUCUUUGGUUAUCUAGCUGUAUGAguguauuggucuucAUAAAGCUAGAUAACCGAAAGUaaaaacuccuucaaggucg
bta-mir-9-2		NMGI	95	21	20602250	20602344	+	AUAAAGCUAGAUAACCGAAAGU	UCUUUGGUUAUCUAGCUGUAUGA	agggaggcccguuucucUCUUUGGUUAUCUAGCUGUAUGAgugccacagagccgucAUAAAGCUAGAUAACCGAAAGUagaaaugacucucacaa
bta-mir-10a		MI0005007	109	19	39116883	39116991	+	UACCCUGUAGAUCCGAAUUUGUG
bta-mir-10b		MI0005052	99	2	21426193	21426291	-	UACCCUGUAGAACCGAAUUUGUG
bta-mir-15a		MI0005458	83	12	18887743	18887825	-	UAGCAGCACAUAAUGGUUUGU
bta-mir-15b		MI0005012	98	1	108876544	108876641	-	UAGCAGCACAUCAUGGUUUACA
bta-mir-16a		NMGI	98	12	18887595	18887692	-	UAGCAGCACGUAAAUAUUGGUGU		uagcaaugucagcagugccuUAGCAGCACGUAAAUAUUGGUGUuaagauucuaaaauuaucuccaguauuaacugugcugcugaaguaagguuggcca
bta-mir-16b		MI0004739	93	1	108876401	108876493	-	UAGCAGCACGUAAAUAUUGGCGU
bta-mir-17	●	MI0005031	84	12	64665102	64665185	+	(+)	(+)
bta-mir-18a		MI0004740	71	12	64665245	64665315	+	UAAGGUGCAUCUAGUGCAGAUAG
bta-mir-18b	●	MI0004732	75	Un.004.53	181499	181573	-	(+)
bta-mir-19a	●	MI0005460	82	12	64665384	64665465	+	(+)
bta-mir-19b-1		MI0005461	87	12	64665681	64665767	+	UGUGCAAAUCCAUGCAAAACUGA
bta-mir-19b-2		MGUI	83	Un.004.53	181139	181221	-	UGUGCAAAUCCAUGCAAAACUGA		acugcuacuuacaguuaguuuugcugguuugcauuucagcguguggauauauggcUGUGCAAAUCCAUGCAAAACUGAuugug
bta-mir-20a		MI0004741	71	12	64665553	64665623	+	UAAAGUGCUUAUAGUGCAGGUAG
bta-mir-20b		MI0005015	69	Un.004.53	181264	181332	-	CAAAGUGCUCACAGUGCAGGUA
bta-mir-21		MI0004742	72	19	10049133	10049204	+	UAGCUUAUCAGACUGAUGUUGACU	(+)
bta-mir-22		MI0005041	85	19	22901894	22901978	-	AAGCUGCCAGUUGAAGAACUGU	(+)
bta-mir-23a		MI0005042	73	7	10102128	10102200	+	AUCACAUUGCCAGGGAUUUCCA
bta-mir-23b		MI0005066	60	8	85962044	85962103	+	AUCACAUUGCCAGGGAUUACCAC
bta-mir-24-1		MGUI	82	8	85962794	85962875	+	UGGCUCAGUUCAGCAGGAACAG		guuggacccgcccuccggugccuacugagcugauaucaguucucauuuuacacacUGGCUCAGUUCAGCAGGAACAGgaguc
bta-mir-24-2		MI0005053	72	7	10102457	10102528	+	UGGCUCAGUUCAGCAGGAACAG
bta-mir-25		MI0005067	84	25	38455975	38456058	+	CAUUGCACUUGUCUCGGUCUGA
bta-mir-26a-1		MGUI	82	22	11464107	11464188	+	UUCAAGUAAUCCAGGAUAGGCU		ccucgUUCAAGUAAUCCAGGAUAGGCUgugcaggucccaaggggccuauucucgguuacuugcacgcggacgcgggccugga
bta-mir-26a-2		MI0004731	84	5	60085852	60085935	+	UUCAAGUAAUCCAGGAUAGGCU
bta-mir-26b		MI0004745	85	2	110812687	110812771	+	UUCAAGUAAUUCAGGAUAGGUU
bta-mir-27a		MI0004746	78	7	10102302	10102379	+	UUCACAGUGGCUAAGUUCCGC
bta-mir-27b		MI0004760	97	8	85962252	85962348	+	UUCACAGUGGCUAAGUUCUGC
bta-mir-28		NMGI	98	1	80395790	80395887	-	CACUAGAUUGAGAGCUCCUGGA		aaugguccuugcccucaaggagcucacagucuauugaguugccuuucugacuuuccCACUAGAUUGAGAGCUCCUGGAgggcaggcacuuuuguucaa
bta-mir-29a		MI0004733	64	4	97826811	97826874	-	CUAGCACCAUCUGAAAUCGGUUA	ACUGAUUUCUUUUGGUGUUCAG
bta-mir-29b-1		MGUI	84	4	97827189	97827272	-	UAGCACCAUUUGAAAUCAGUGUUU		aagcuucuucaggaagcugguuucauauggugguuuagauuuaaauagugauugucUAGCACCAUUUGAAAUCAGUGUUcuugg
bta-mir-29b-2		MI0005043	81	16	73886657	73886737	+	UAGCACCAUUUGAAAUCAGUGUUU
bta-mir-29c-1		MI0005044	88	16	73887217	73887304	+	UGACCGAUUUCUCCUGGUGUUC	UAGCACCAUUUGAAAUCGGUUA
bta-mir-29c-2		NMGI	97	16	73970386	73970482	+	UGACCGAUUUCUCCUGGUGUUC		acccaucucuuacacaggcUGACCGAUUUCUCCUGGUGUUCagagucuguuuuugucuagcaccauuugaaaucgauuaugauguagggggaaaagc
bta-mir-30a		MI0005054	67	9	9888794	9888860	-	UGUAAACAUCCUCGACUGGAAGCU	CUUUCAGUCGGAUGUUUGCAGC
bta-mir-30b		MI0004761	88	14	6477866	6477953	+	UGUAAACAUCCUACACUCAGCU
bta-mir-30c		MI0005064	105	3	112437430	112437534	-	UGUAAACAUCCUACACUCUCAGCU
bta-mir-30d		MI0004747	70	14	6473522	6473591	+	UGUAAACAUCCCCGACUGGAAGCU
bta-mir-30e		MI0005018	92	3	112440564	112440655	-	UGUAAACAUCCUUGACUGGAAGCU	CUUUCAGUCGGAUGUUUACAGC
bta-mir-30f		NMGI	85	9	9851522	9851438	-	UGUAAACACCCUACACUCUCAGCU		ggccagauacUGUAAACACCCUACACUCUCAGCUgugcacagugagaaagcugggagaaggcuguuuacucucucugccuuggaa
bta-mir-31	●	MI0004762						(+)
bta-mir-32		NMGI	96	8	103684274	103684369	-	UAUUGCACAUGACUAAGUUGC		ccugcuugcucugguggaggUAUUGCACAUGACUAAGUUGCauguugucacggccucagugcaauuuaguaugugugauauuuucacaggagugca
bta-mir-34a		MI0005464	107	16	41392736	41392842	+	UGGCAGUGUCUUAGCUGGUUGU
bta-mir-34b	●	MI0004763	84	15	20035921	20036004	+	(+)
bta-mir-34c		MI0005068	77	15	20036622	20036698	+	(+)	AAUCACUAACCACACGGCCAGG
bta-mir-92a-1		MGUI	82	12	64665795	64665876	+	UAUUGCACUUGUCCCGGCCUGU		ucaaaccccuuucuacacagguugggaucgguugcaaugcuguguuucuguauggUAUUGCACUUGUCCCGGCCUGUugagu
bta-mir-92a-2		MI0005024	68	Un.004.53	180988	181055	-	UAUUGCACUUGUCCCGGCCUGU
bta-mir-92b		NMGI	97	3	16805633	16805729	-	UAUUGCACUCGUCCCGGCCUCC		cccgggcgggcgggagggacgggacgcggugcaguguuguucuuuccccugccaaUAUUGCACUCGUCCCGGCCUCCggcccccucggccccccggc
bta-mir-93		MI0005050	77	25	38455775	38455851	+	CAAAGUGCUGUUCGUGCAGGUA
bta-mir-98	●	MI0005025	119	X	58737622	58737740	-	(+)
bta-mir-99a		MI0004751	81	1	20136963	20137043	-	AACCCGUAGAUCCGAUCUUGUG	CAAGCUCGCUUCUAUGGGUCUGU
bta-mir-99b		MI0005469	70	18	57587997	57588066	+	CACCCGUAGAACCGACCUUGCG
bta-mir-100		NMGI	97	15	31460938	31461034	-	AACCCGUAGAUCCGAACUUGUG		ugcuaaggccuguugccacaAACCCGUAGAUCCGAACUUGUGgugguagugcacacaagcuugugucuauagguaugugucugugggcgaucucaca
bta-mir-101-1		MGUI	81	3	86285804	86285884	+	UACAGUACUGUGAUAACUGAA		cugacaggcugcccuggcucaguuaucacagugcugaugcuguccauucuaaaggUACAGUACUGUGAUAACUGAAggaug
bta-mir-101-2		MI0004735	79	8	41898819	41898897	-	UACAGUACUGUGAUAACUGAA
bta-mir-103-1		MI0004736	72	20	2864127	2864198	+	AGCAGCAUUGUACAGGGCUAUGA
bta-mir-103-2		MI0005456	76	13	51838778	51838853	-	AGCAGCAUUGUACAGGGCUAUGA
bta-mir-106a	●	MI0005005	81	Un.004.53	181658	181738	-	(+)
bta-mir-106b		NMGI	94	25	38455566	38455659	+	CCGCACUGUGGGUACUUGCUGC	UAAAGUGCUGACAGUGCAGAU	ucuggcccugccggggcUAAAGUGCUGACAGUGCAGAUagugguccugugugcuaCCGCACUGUGGGUACUUGCUGCuccggcagggcacgccc
bta-mir-107		MI0005006	81	26	11661289	11661369	-	AGCAGCAUUGUACAGGGCUAUC
bta-mir-122		MI0005063	85	24	59932223	59932307	+	UGGAGUGUGACAAUGGUGUUUG	AAACGCCAUUAUCACACUAAAU
bta-mir-124-1		MI0005027	85	8	9359005	9359089	+	UUAAGGCACGCGGUGAAUGCCAA
bta-mir-124-2		MGUI	83	14	29053694	29053776	+	UUAAGGCACGCGGUGAAUGCCAA		aagaucagacucugcccuccguguucacagcggaccuugauuuaaugucauacaaUUAAGGCACGCGGUGAAUGCCAAgagcg
bta-mir-124-3		MGUI	83	13	55037793	55037875	-	UUAAGGCACGCGGUGAAUGCCAA		gcccugagggccccucugcguguucacagcggaccuugauuuaaugucuauacaaUUAAGGCACGCGGUGAAUGCCAAgagag
bta-mir-125a		MI0004752	86	18	57588664	57588749	+	UCCCUGAGACCCUUUAACCUGUG	ACAGGUGAGGUUCUUGGGAGC
bta-mir-125b-1		MI0004753	88	15	31406340	31406427	-	UCCCUGAGACCCUAACUUGUGA
bta-mir-125b-2		MI0005457	85	1	20087113	20087197	-	UCCCUGAGACCCUAACUUGUGA	ACAAGUCAGGCUCUUGGGACU
bta-mir-126		MI0004754	73	11	108009392	108009464	+	CAUUAUUACUUUUGGUACGCG	UCGUACCGUGAGUAAUAAUGCG
bta-mir-127		MI0005008	95	21	65868433	65868527	+	UCGGAUCCGUCUGAGCUUGGCU	CUGAAGCUCAGAGGGCUCUGA
bta-mir-128-1		MI0004755	82	2	64640134	64640215	-	UCACAGUGAACCGGUCUCUUU
bta-mir-128-2		MGUI	84	22	9722970	9723053	+	UCACAGUGAACCGGUCUCUUU		ugugcagugggaaggggggccgaggcacuguccgagagugaguagcaggucUCACAGUGAACCGGUCUCUUUCccuacuguguc
bta-mir-129-1		NMGI	87	4	95648384	95648470	+	CUUUUUGCGGUCUGGGCUUGC	AAGCCCUUACCCCAAAAAGUAU	ccccuuuggauCUUUUUGCGGUCUGGGCUUGCuguuccucucuacaguagucaggAAGCCCUUACCCCAAAAAGUAUcugcgggagg
bta-mir-129-2		NMGI	89	15	73770154	73770242	+	CUUUUUGCGGUCUGGGCUUGC	AAGCCCUUACCCCAAAAAGCAU	gcccuucgcgaauCUUUUUGCGGUCUGGGCUUGCuguacauaacucaauagccggAAGCCCUUACCCCAAAAAGCAUucgcggagggcg
bta-mir-130a		NMGI	97	15	81392288	81392384	+	CAGUGCAAUGUUAAAAGGGCAU		cugcugcgggccggagcucuuuucacauugugcuacugucugcgccugucacuagCAGUGCAAUGUUAAAAGGGCAUuggcugugcagcgcuaccca
bta-mir-132		MI0005028	101	19	23161083	23161183	-	UAACAGUCUACAGCCAUGGUCG
bta-mir-133a-1		NMGI	98	13	55449775	55449872	-	UUUGGUCCCCUUCAACCAGCUGU	AGCUGGUAAAAUGGAACCAAAU	gaccgaaugcuuugcuaaAGCUGGUAAAAUGGAACCAAAUcaacuguucgauggaUUUGGUCCCCUUCAACCAGCUGUagcugcgcauugauggcacc
bta-mir-133a-2		NMGI	98	24	35582543	35582640	+	UUUGGUCCCCUUCAACCAGCUGU	AGCUGGUAAAAUGGAACCAAAU	acggcaaugcuuugcuagAGCUGGUAAAAUGGAACCAAAUcgccucuucaauggaUUUGGUCCCCUUCAACCAGCUGUagcuaugcauugauuacuac
bta-mir-133b		NMGI	98	23	25083921	25084018	+	UUUGGUCCCCUUCAACCAGCUA		gagcugcccccugcucuggcuggucaaacggaaccaaguccgucuuccugagaggUUUGGUCCCCUUCAACCAGCUAcagcagggcuggcaaagccca
bta-mir-138-1		MI0005029	83	18	24486250	24486332	+	AGCUGGUGUUGUGAAUCAGGCCG	GCUACUUCACAACACCAGGGCC
bta-mir-138-2		MGUI	83	22	16421461	16421543	+	AGCUGGUGUUGUGAAUCAGGCCG		ggggcAGCUGGUGUUGUGAAUCAGGCCGucgccaaucagagaacggcuacuucacaacaccagggucacaccccaccccaggc
bta-mir-139		MI0005009	68	15	51684276	51684343	-	UCUACAGUGCACGUGUCUCCAGU
bta-mir-140		MI0005010	94	18	35987036	35987129	+	CAGUGGUUUUACCCUAUGGUAG	UACCACAGGGUAGAACCACGGA
bta-mir-142		MI0005011	87	19	8516953	8517039	-	CCCAUAAAGUAGAAAGCACUAC	UGUAGUGUUUCCUACUUUAUGGA
bta-mir-143		NMGI	98	7	60268802	60268899	+	UGAGAUGAAGCACUGUAGCUCG		gcguccugucucccagccugaggugcagugcugcaucucuggucaguugggagucUGAGAUGAAGCACUGUAGCUCGggaagggagaaguuguucugc
bta-mir-144		NMGI	96	19	20148029	20148124	-	UACAGUAUAGAUGAUGUACUA		cccgcagggcccugacugggauaucaucauauacuguaaguuugcaacgagacacUACAGUAUAGAUGAUGUACUAguccgggugcucccagcucu
bta-mir-145		MI0004756	88	7	60270231	60270318	+	GUCCAGUUUUCCCAGGAAUCCCU	GGAUUCCUGGAAAUACUGUUCU
bta-mir-148a	●	MI0004737	68	4	72669200	72669267	+	(+)
bta-mir-148b	●	MI0005030	90	5	28577700	28577789	-	(+)
bta-mir-150		MI0005058	100	18	55905298	55905397	-	UCUCCCAACCCUUGUACCAGUGU
bta-mir-151		MI0004738	69	14	2275085	2275153	+	CUAGACUGAAGCUCCUUGAGG	UCGAGGAGCUCACAGUCUAGU
bta-mir-152		NMGI	98	19	39650344	39650441	+	UCAGUGCAUGACAGAACUUGG		cgcuguccucccggcccagguucugugauacacuccgacucgggcucuggagcagUCAGUGCAUGACAGAACUUGGgcccggacggaccuucugcacc
bta-mir-181a-1		MI0004757	110	11	99136761	99136870	+	AACAUUCAACGCUGUCGGUGAGUU
bta-mir-181a-2		MGUI	84	16	76125606	76125689	-	AACAUUCAACGCUGUCGGUGAGUU		cagugAACAUUCAACGCUGUCGGUGAGUUuggaauuaaaaaucaaaaccaucgaccguugauuguacccuauggccaaccacca
bta-mir-181b-1		MI0005013	89	11	99137976	99138064	+	AACAUUCAUUGCUGUCGGUGGGUU
bta-mir-181b-2		MGUI	85	16	76125422	76125506	-	AACAUUCAUUGCUGUCGGUGGGUU		acaaucAACAUUCAUUGCUGUCGGUGGGUUgaacuguguggacaagcucacugaacaaugagugcaacuguggccccgcauuaug
bta-mir-181c		MI0005032	97	7	10020276	10020372	-	AACAUUCAACCUGUCGGUGAGUU
bta-mir-186		MI0005033	86	3	79661860	79661945	+	CAAAGAAUUCUCCUUUUGGGCU
bta-mir-191		MI0005034	91	22	51902736	51902826	+	CAACGGAAUCCCAAAAGCAGCUG	GCUGCGCUUGGAUUUCGUCCC
bta-mir-192		MI0005035	106	29	44934706	44934811	-	CUGACCUAUGAAUUGACAGCCAG
bta-mir-193a		MI0005014	81	19	18311025	18311105	-	AACUGGCCUACAAAGUCCCAGU	UGGGUCUUUGCGGGCGAGAUGA
bta-mir-193b		NMGI	97	25	14328081	14328177	+	AACUGGCCCACAAAGUCCCGCU		aggcuguggucccagaaucgggguuuugagggcgagaugaguuuauguuuuauccAACUGGCCCACAAAGUCCCGCUUuuggggucauucuagacgg
bta-mir-194-1		NMGI	97	Un.004.2	1796071	1796167	+	UGUAACAGCAACUCCAUGUGGA		uucuuaacggcgucaucgauUGUAACAGCAACUCCAUGUGGAcugugcgucaauuuccaguggagaugcuguuacuuuugauggcugccaauucacu
bta-mir-194-2		NMGI	97	29	44934921	44935017	-	UGUAACAGCAACUCCAUGUGGA		uccaacuggcucccacccccUGUAACAGCAACUCCAUGUGGAaguaccucuaguuccaguggggcugcuguuaucuggggugggggccacgcccacg
bta-mir-195		MI0005459	87	19	27179312	27179398	-	UAGCAGCACAGAAAUAUUGGCA
bta-mir-197		NMGI	97	3	36533526	36533622	-	UUCACCACCUUCUCCACCCAGC		gcuccgggggcugugccggguagagagggcagugggagguaagagcucuucacccUUCACCACCUUCUCCACCCAGCagggccagcacacuuugguc
bta-mir-199a-1		MGUI	82	7	13733549	13733630	-	CCCAGUGUUCAGACUACCUGUU	ACAGUAGUCUGCACAUUGGUUA	gccaaCCCAGUGUUCAGACUACCUGUUcagggggcucugaauguguACAGUAGUCUGCACAUUGGUUAggcugggcuugggc
bta-mir-199a-2		MI0004758	104	16	36247788	36247891	-	CCCAGUGUUCAGACUACCUGUU	ACAGUAGUCUGCACAUUGGUUA
bta-mir-199b		MI0005036	100	11	102419001	102419100	-	CCCAGUGUUUAGACUAUCUGUUC	ACAGUAGUCUGCACAUUGGUUA
bta-mir-200a		MI0005037	86	16	48594359	48594444	-	UAACACUGUCUGGUAACGAUGUU
bta-mir-200b		MI0005055	59	16	48595027	48595085	-	UAAUACUGCCUGGUAAUGAUGAC
bta-mir-200c		MI0005038	65	5	10483359	10483423	-	UAAUACUGCCGGGUAAUGAUGGA
bta-mir-204		MI0005462	96	8	49279772	49279867	-	UUCCCUUUGUCAUCCUAUGCCU
bta-mir-205		MI0004759	69	16	72083257	72083325	-	(+)
bta-mir-206		NMGI	95	23	25079826	25079920	+	UGGAAUGUAAGGAAGUGUGU		gacugcuucccaaggccacaugcuucuuuauauccccauacggauuacuuugcuaUGGAAUGUAAGGAAGUGUGUgguuucggcgagcgccucuc
bta-mir-210	●	MI0005039						(+)
bta-mir-214	●	MI0005040	110	16	36241995	36242104	-	(+)
bta-mir-215		MI0005016	82	Un.004.2	1796382	1796463	+	AUGACCUAUGAAUUGACAGACA
bta-mir-218-1		MGUI	81	6	41257111	41257191	+	UUGUGCUUGAUCUAACCAUGUG		uucugUUGUGCUUGAUCUAACCAUGUgguugccagguaugaguaaaacaugguuccgucaagcaccauggaacgucacgca
bta-mir-218-2		MI0005017	62	20	2621242	2621303	+	UUGUGCUUGAUCUAACCAUGUG
bta-mir-219-1		NMGI	89	11	102549647	102549735	-	UGAUUGUCCAAACGCAAUUCU	AGAAUUGUGGCUGGACAUCUGU	ggagcuucgccacUGAUUGUCCAAACGCAAUUCUuguacgagucugcggccaaccgAGAAUUGUGGCUGGACAUCUGUggcugagcucu
bta-mir-219-2		NMGI	88	11	102619129	102619216	+	UGAUUGUCCAAACGCAAUUCU	AGAAUUGUGGCUGGACAUCUGU	gagcuucgccacUGAUUGUCCAAACGCAAUUCUuguacgagucugcggccaaccgAGAAUUGUGGCUGGACAUCUGUggcugagcucu
bta-mir-221		MI0004743	110	X	61412746	61412855	+	AGCUACAUUGUCUGCUGGGUUU
bta-mir-222		MI0004744	110	X	61412052	61412161	+	AGCUACAUCUGGCUACUGGGUCU
bta-mir-223		NMGI	97	X	56723507	56723603	-	UGUCAGUUUGUCAAAUACCCCA		ugcagugccaugcuccguguauuugacaagcugaguuggacacuccauguaguagUGUCAGUUUGUCAAAUACCCCAaguguggcauaugccuagca
bta-mir-224		NMGI	99	X	21831345	21831443	-	CAAGUCACUAGUGGUUCCGUUUAG		agacaaggcccaugggcuuuCAAGUCACUAGUGGUUCCGUUUAGuagaugguuguacauuguuucaaaaugguacccuagugacuacaaagccccagug
bta-mir-299		NMGI	97	21	66002423	66002519	+	UGGUUUACCGUCCCACAUACAU		ucgugcgguacuugaagaaaUGGUUUACCGUCCCACAUACAUucugaauauguaugugggacgguaaaccgcuucuugguauccagcccagccauca
bta-mir-320-1		MGUI	82	8	72629910	72629991	-	AAAAGCUGGGUUGAGAGGGCGA		cccgcggcgucucgcuccccuccgccuucucuucccgguucuucccggagucgggAAAAGCUGGGUUGAGAGGGCGAaaaag
bta-mir-320-2		MI0004748	82	20	16455494	16455575	+	AAAAGCUGGGUUGAGAGGGCGA
bta-mir-323		NMGI	97	21	66004329	66004425	+	GCACAUUACACGGUCGACCUCU		cgcugcuugguacuuggagagaggugguccguggcgcguucgcuuuauuuauggcGCACAUUACACGGUCGACCUCUuugcaguaucuaaucccgcc
bta-mir-324		NMGI	97	19	27316359	27316455	-	ACUGCCCCAGGUGCUGCUGG		cugaacuggcuaugccuccccgcauccccuagggcauugguguaaagcuggagacccACUGCCCCAGGUGCUGCUGGggguuguagucugacccauc
bta-mir-329a		NMGI	96	21	66005369	66005464	+	AACACACCUGGUUAACCUCUUU		auccaugguaccugaagagagguuuucuggguuucuguuucuuuaaugaggaugaAACACACCUGGUUAACCUCUUUuccaguaucaaaucccauc
bta-mir-329b		NMGI	90	21	66005685	66005774	+	AACACACCUGGUUAACCUUUUU		ugguacuugaggagagguuuucuaggucucuguuucuuucaugaggaugaAACACACCUGGUUAACCUUUUUuccaguaucagaucccac
bta-mir-331		MI0005463	90	5	27849198	27849287	+	UCUAGGUAUGGUCCCAGGGAU	(+)
bta-mir-338		NMGI	95	19	53057552	53057646	+	AACAAUAUCCUGGUGCUGAGU	UCCAGCAUCAGUGAUUUUGUU	cgcacgggccguccuccccaacaauauccuggugcugagugaugacacacgcaacUCCAGCAUCAGUGAUUUUGUUgaagagggcagcugccagc
bta-mir-339		NMGI	97	25	43648249	43648345	+	UCCCUGUCCUCCAGGAGCUCAC		cccagcuggggcagccgcugUCCCUGUCCUCCAGGAGCUCACuugguccggccgugcgcuccucgaggccagagcccgugucugcuucccgccagca
bta-mir-340		NMGI	97	7	1208870	1208966	+	UUAUAAAGCAAUGAGACUGAUU		acuguuuguaccuggugugaUUAUAAAGCAAUGAGACUGAUUgucaugugucguuugugggauccgucucaguuacuuuauagccauaccugguauc
bta-mir-342		MI0005059	94	21	65160823	65160916	+	UCUCACACAGAAAUCGCACCCAUCU
bta-mir-345		MI0005019	91	21	65320259	65320349	+	GCUGACUCCUAGUCCAGUGCU	CCUGAACUAGGGGUCUGGAGU
bta-mir-361		MI0005045	71	X	42524578	42524648	+	UUAUCAGAAUCUCCAGGGGUAC	UCCCCCAGGUGUGAUUCUGAUUU
bta-mir-362		NMGI	99	X	54771199	54771297	-	AAUCCUUGGAACCUAGGUGUGAGU		cuugucugcucccccucucgAAUCCUUGGAACCUAGGUGUGAGUgcuguucuagugcaacacaccuauucaaggauucaaagaggcugagccuggucua
bta-mir-363		MI0005069	74	Un.004.53	180833	180906	-	AUUGCACGGUAUCCAUCUGCG
bta-mir-365-1		MI0005465	87	25	14332837	14332923	+	UAAUGCCCCUAAAAAUCCUUAU
bta-mir-365-2		MGUI	82	19	18298082	18298163	-	UAAUGCCCCUAAAAAUCCUUAU		gacagcaagaaaaaugagggacuuucaggggcagcuguguuuucugacucagucaUAAUGCCCCUAAAAAUCCUUAUuguuc
bta-mir-369		MI0005020	69	21	66042411	66042479	+	AAUAAUACAUGGUUGAUCUUU	(+)
bta-mir-374a		MI0005466	72	X	46871549	46871620	+	UUAUAAUACAACCUGAUAAGUG
bta-mir-374b		NMGI	98	X	46943043	46943140	+	AUAUAAUACAACCUGCUAAGUGU		aagaaauccuacucggauggAUAUAAUACAACCUGCUAAGUGUccuagcacuuaucagguuguauuaucauuguccgugucuauggcucucgucuacc
bta-mir-375		NMGI	97	2	111347566	111347662	-	UUUGUUCGUUCGGCUCGCGUGA		ggacccgccgcucccgccccgcgacgagccccucgcacaaaccggaccugagcguUUUGUUCGUUCGGCUCGCGUGAggcaggggcggccucucagc
bta-mir-376b		NMGI	96	21	66017932	66018027	+	AUCAUAGAGGAAAAUCCAUGU		uucuuugguauuuaaaagguggauauuccuucuauguuuacgugauucauagauaAUCAUAGAGGAAAAUCCAUGUuuucaguaucaaaugcuacu
bta-mir-376c		NMGI	96	21	66017179	66017274	+	AACAUAGAGGAAAUUCCACGU		uucuuugguauuuaaaagguggauauuccuucuauguuuauguuauuugugguuaAACAUAGAGGAAAUUCCACGUuuucaguaucaaaugcugcu
bta-mir-378		NMGI	97	7	60536457	60536553	+	ACUGGACUUGGAGUCAGAAGGC		gacagagccacccagggcuccugacuccagguccuguguguuaccucgaaauagcACUGGACUUGGAGUCAGAAGGCcugaguggagucgccuuccc
bta-mir-380		MI0005021	61	21	66003670	66003730	+	UAUGUAAUGUGGUCCACGUCU	(+)
bta-mir-382		NMGI	97	21	66031737	66031833	+	GAAGUUGUUCGUGGUGGAUUCG		cuuucugugguacuugaagaGAAGUUGUUCGUGGUGGAUUCGcuuuacuuaugacgaaucauucacggacaacacuuuuuucaguaccaaauacuac
bta-mir-409		NMGI	98	21	66042106	66042203	+	GAAUGUUGCUCGGUGAACCCCU	AGGUUACCCGAGCAACUUUGCAU	agccucuccaugguacgcggggagagguuacccgagcaacuuugcaucuggacgacGAAUGUUGCUCGGUGAACCCCUuuucgguaucaaaauccauc
bta-mir-411		NMGI	96	21	66001965	66002060	+	UAGUAGACCGUAUAGCGUAC		ugguacuuggagagaTAGTAGACCGTATAGCGTACgcuuuaucugugacguauguaacacgguccacuaacccucaguaucaaauccauccucgag
bta-mir-423		MI0005046	94	19	21234483	21234576	+	AAGCUCGGUCUGAGGCCCCUCAGU	UGAGGGGCAGAGAGCGAG
bta-mir-424		NMGI	96	Un.004.53	446856	446951	-	CAGCAGCAAUUCAUGUUUUGA		ucguugacuccgaggggaugCAGCAGCAAUUCAUGUUUUGAagugcuuuaaacgguucaaaacgugaggcgcugcuauacccccuugcgaggaagu
bta-mir-425		MI0005047	87	22	51903218	51903304	+	AUGACACGAUCACUCCCGUUGA	AUCGGGAAUGUCGUGUCCGCCC
bta-mir-429		NMGI	97	16	48593114	48593210	-	UAAUACUGUCUGGUAAUGCCGU		ccaaagccugccgaugggcgucuuaccagacacgguuagaucugguccuucugucUAAUACUGUCUGGUAAUGCCGUccauccccggccucaucacc
bta-mir-433		NMGI	97	21	65867346	65867442	+	AUCAUGAUGGGCUCCUCGGUGU		aaguacggugagccugucauuguucagagaggcuagauccuccuuguugagaaggAUCAUGAUGGGCUCCUCGGUGUucuccagguagcggcaccac
bta-mir-450-2		MI0005048	92	Un.004.53	440638	440729	-	UUUUGCGAUGUGUUCCUAAUAU
bta-mir-450-1		MGUI	82	Un.004.53	440487	440568	-	UUUUGCGAUGUGUUCCUAAUAU		acuauUUUUGCGAUGUGUUCCUAAUAUgcaguauaaauauauugggagcauuuugcaugcaugguuuuguaucaauauacag
bta-mir-451		NMGI	99	19	20147850	20147948	-	AAACCGUUACCAUUACUGAGUUU		gggcacuugggguggcgaggAAACCGUUACCAUUACUGAGUUUaguaaugguaacgguucucuugcugcacccagaaaacgugccaagaagauuguucg
bta-mir-452		NMGI	95	X	21832378	21832472	-	UGUUUGCAGAGGAAACUGAG		aaaugcuaagcacuuacaacUGUUUGCAGAGGAAACUGAGacuuuguaacuauaucucagucucaucugcaaagaaguaagugcuuugccaagcc
bta-mir-455		MI0005049	89	8	108764289	108764377	+	UAUGUGCCUUUGGACUACAUCG	UAUGUGCCUUUGGACUACAUC
bta-mir-484		MI0004749	63	25	14994311	14994373	+	UCAGGCUCAGUCCCCUCCCGAU
bta-mir-485		NMGI	98	21	66032812	66032909	+	AGAGGCUGGCCGUGAUGAAUUC		uucacuuaugguacuugaagAGAGGCUGGCCGUGAUGAAUUCgauucaucaaagcgagucauacacggcucuccucucuuuuagugucaaauucugcc
bta-mir-486		NMGI	97	27	38990860	38990956	-	UCCUGUACUGAGCUGCCCCGAG		ccugcguccucccugacgggUCCUGUACUGAGCUGCCCCGAGgcccuucgcugugcccagcucgggucagcucaguaccgggcgcgucgggguggga
bta-mir-487a	●	MI0005022	80	21	66028733	66028812	+	(+)
bta-mir-487b	●	MI0005060	84	21	66022427	66022510	+	(+)
bta-mir-494		NMGI	98	21	66008537	66008634	+	UGAAACAUACACGGGAAACCUCU		uaaucuucgauacuugaaggagagguuauccguguugucuucucuuuauuuaugaUGAAACAUACACGGGAAACCUCUuuuuuaguaucaaaucccac
bta-mir-495		NMGI	98	21	66012099	66012196	+	AAACAAACAUGGUGCACUUCUUU		ugaccacuggugccuggaaagaaguugcccauguucuuuucgcugauaugugacgAAACAAACAUGGUGCACUUCUUUuccggcaucaaaucucagcu
bta-mir-497		MI0005467	112	19	27179621	27179732	-	CAGCAGCACACUGUGGUUUGUA
bta-mir-499		MI0004750	103	13	64874840	64874942	+	UUAAGACUUGCAGUGAUGUUU
bta-mir-500		NMGI	98	X	54769936	54770033	-	AUGCACCUGGGCAAGGAUUCUG	UAAUCCUUGCUACCUGGGUGAGA	cuguccuggcucccccucucUAAUCCUUGCUACCUGGGUGAGAgugcuuucugaaugcAAUGCACCUGGGCAAGGAUUCUGagagagggagcaccauc
bta-mir-504		NMGI	98	X	12002347	12002444	-	AGACCCUGGUCUGCACUCUGUCU		guugacgaggcugcuguugggAGACCCUGGUCUGCACUCUGUCUguaugcuuacugaagggagcgcagggcaggguuucccauacagagggcacaggc
bta-mir-505		NMGI	96	X	13241304	13241399	+	CGUCAACACUUGCUGGUUUCCU		aaauugaugcacccagugggggagccaggaaguauugauguuucuaccaguuuagCGUCAACACUUGCUGGUUUCCUcucuggagcgucacugaau
bta-mir-532		MI0005061	86	X	54783137	54783222	-	CAUGCCUUGAGUGUAGGACCGU	CCUCCCACACCCAAGGCUUGCA
bta-mir-539		NMGI	97	21	66023229	66023325	+	GGAGAAAUUAUCCUUGGUGUGU		cgucgcuauuucauacuugaGGAGAAAUUAUCCUUGGUGUGUucgcuuuauuugggaugaaucauacaaggacaauuucuuucugaguaucaaaucc
bta-mir-542		NMGI	97	Un.004.53	441550	441646	-	UCGGGGAUCAUCAUGUCACGAG		augcacagaccucagacaucUCGGGGAUCAUCAUGUCACGAGauaccacugugcacuugugacagauugauaacugaaaggucugggagccgcucau
bta-mir-545	●	MI0005023	106	X	46871699	46871804	+	(+)	(+)
bta-mir-551b		NMGI	97	1	101235415	101235511	-	GCGACCCAUACUUGGUUUCAG		aaguucuccuggccuaagaaaucaagcgugggugagaccuggugcagaacaggaagGCGACCCAUACUUGGUUUCAGaggcugugagaauaccuaca
bta-mir-574		NMGI						CACGCUCAUGCACACACCCACA		gggaccugcgugggugcgggcgugugagugugugugugugagugugugucgcuccgggucCACGCUCAUGCACACACCCACAcgcccacacucagg
bta-mir-592		NMGI	97	4	94505281	94505377	-	UUGUGUCAAUAUGCGAUGAUGU		gaugauauuaugccaugacaUUGUGUCAAUAUGCGAUGAUGUgugugauggcacagcgucaucacguggugacgcaacaucaugacguaagacguca
bta-mir-652		NMGI		X?				AAUGGCGCCACUAGGGUUGUG		acgaauggcuaugcacugcacaacccuaggagagggugccauucacauagacuauaauugAAUGGCGCCACUAGGGUUGUGcagugcacaaccuacac
bta-mir-660		MI0005468	80	X	54767794	54767873	-	UACCCAUUGCAUAUCGGAGCUG
bta-mir-874		NMGI	99	7	48336711	48336809	-	CUGCCCUGGCCCGAGGGACCGAC		gaauuuuugguguuagcccugcggccccacgcaccaggguaagagagacucacuucCUGCCCUGGCCCGAGGGACCGACuggcugggccugccuucugc
bta-mir-885		NMGI	96	22	55829266	55829361	-	AGGCAGCGGGGUGUAGUGGAU		ucugccacgcggcccgcgcucucuccauuacacuacccugccucuucuccacgagAGGCAGCGGGGUGUAGUGGAUagagcacggguucaaguccc
bta-mir-1185		NMGI	97	21	66020233	66020329	+	AGAGGAUACCCUUUGUAUGUUC		cugcucuuugguacuugaagAGAGGAUACCCUUUGUAUGUUCacuuuauuaauggcgaauauacagagggagacucuuauuugcguaucaaacucug
bta-mir-1224		NMGI	96	1	84809216	84809311	-	GUGAGGACUCGGGAGGUGGAG		gccacgacuaccugcccuugGUGAGGACUCGGGAGGUGGAGgguggcgcugccagggccagggcacugucucagcucgcuucuccccccaccuccu
bta-mir-1388		NMGI	92	13	54580810	54580901	+	AUCUCAGGUUUGUCAGCCCGCA	AGGACUGUCCAACCUGAGAAU	ccugggcggugccuucAGGACUGUCCAACCUGAGAAUggugagcauccagggacaAUCUCAGGUUUGUCAGCCCGCAaggugccguccccuc
bta-mir-1468		NMGI	97	X	58411908	58412004	+	CUCCGUUUGCCUGUUUUGCUGA		guugaagaggugggugguuuCUCCGUUUGCCUGUUUUGCUGAuguucauuugacuuauucucagcaaaauaagcaaauggaaaauucauccaucaac
