# Supplementary material for: Characterization of bovine miRNAs by sequencing and bioinformatics analysis
Source: BMC Mol Biol. 2009 Sep 16;10:90. doi: 10.1186/1471-2199-10-90 (PMC2761914; doi:10.1186/1471-2199-10-90)
Supplement: Additional file 3 — Table S3 - Distributions of miRNA and novel miRNA candidates in 11 bovine tissues. miRNA sequences mismatched with their genome were regarded as modification (Md) if its 3' terminal has A or U additions, or the same site of miRNA, more than 2 sequences found A to G mutation (A-G transition). Other random mismatches were considered as mutations (Mt). [file 1471-2199-10-90-S3.xls]

## Sheet: S3
Table S3. Distributions of miRNA and novel miRNA candidates in 11 bovine tissues
miRNA sequences mismatched with their genome were regarded as modification (Md) if its 3` terminal has A or U additions, or the same site of miRNA, more than 2 sequences found A to G mutation (A-G transition). Other random mismatches were considered as mutations (Mt). ●: Bovine miRNAs first identified in this study.
miRNA sequences not-mapped to bovine genome (ucsc_btau4).
miRNA sequences reported in miRBase 12.0.
Bovine miRNA sequences submited to miRBase in this study.
Bovine miRNAs with a size different than those from miRBase 12.0.
ID	Squence	Mt	Md		Total		Cer	Hyp	Med	LDM	Asf	Bsf	Rsf	Liv	Kid	Spl	Thy
bta-let-7a*	CUAUACAAUCUACUGUCUUUCC				1				1
bta-let-7a*	CUAUACAAUCUACUGUCUUUC
bta-let-7a* Total					1				1
bta-let-7a	GGUAGUAGGUUGUAUAGUUU				1									1
	GAGGUAGUAGGUUGUAUAGUU				1									1
	UGAGGUAGUAGGUUGUAUAG				1											1
	UGAGGUAGUAGGUUGUAUAGU				40		9	1	2	1	10	10		1	3	2	1
	UGAGGUAGUAGGUUGUAUAGUA		+		1		1
	UGAGGUAGUAGGUUGUAUAGUU				21		11	1	1		2	3					3
bta-let-7a	UGAGGUAGUAGGUUGUAUAGUU
bta-let-7a Total					65		21	2	3	1	12	13		3	3	3	4
bta-let7b*	CUAUACAACCUACUGCCUUCCU				4				3	1
hsa-let-7b*	CUAUACAACCUACUGCCUUCCC
bta-let7b* Total				●	4				3	1
bta-let-7b	UGAGGUAGUAGGUUGUGUGAG	+			1						1
	UGAGGUAGUAGGUUGUGUGG				3		2	1
	UGAGGUAGUAGGUUGUGUGGA		+		1		1
	UGAGGUAGUAGGUUGUGUGGU				19		4	4	1		2	1	1	1			5
	UGAGGUAGUAGGUUGUGUGGUA		+		1									1
	UGAGGUAGUAGGUUGUGUGGUAA		+		1											1
	UGAGGUAGUAGGUUGUGUGGUU				16		7	2				1		2	2		2
	UGAGGUAGUAGGUUGUGUGGUUU				2									1			1
	UGAGGUAGUGGGUUGUGUGGUU	+			1												1
	UGAGGUAUUAGGUUGUGUGGUU	+			1											1
	UGAG--UAGUAGGUUGUGUGGU	+			1												1
bta-let-7b	UGAGGUAGUAGGUUGUGUGGUU
bta-let-7b Total					47		14	7	1		3	2	1	5	2	2	10
bta-let-7c	UGAGGUAGUAGGUUGUAUGGU				4									1			3
	UGAGGUAGUAGGUUGUAUGGUU				3		1					2
	UGAGGUAGUAGGUUGUAUGGUUU				1												1
	uUGAGGUAGUAGGUUGUAUGGUU				1			1
bta-let-7c	UGAGGUAGUAGGUUGUAUGGUU
bta-let-7c Total					9		1	1				2		1			4
bta-let-7d	AGAGGUAGUAGGUUGCAUAGU				6		3	2									1
	AGAGGUAGUAGGUUGCAUAGUA		+		1					1
	AGAGGUAGUAGGUUGCAUAGUU				6			1		1				2	1		1
bta-let-7d	AGAGGUAGUAGGUUGCAUAGUU
bta-let-7d Total					13		3	3		2				2	1		2
bta-let-7e	UGAGGUAGGAGGUUGUAUAGUU				2			1			1
bta-let-7e	UGAGGUAGGAGGUUGUAUAGU
bta-let-7e Total					2			1			1
bta-let-7f	UGAGGUAGUAGAUUGUAUAGU				9		2		1			3				3
	UGAGGUAGUAGAUUGUAUAGUU				13		6			2			1	2	1	1
	UGAGGUAGUAGAUUGUAUAGUUA		+		1									1
bta-let-7f	UGAGGUAGUAGAUUGUAUAGUU
bta-let-7f Total					23		8		1	2		3	1	3	1	4
bta-let-7g	UGAGGUAGUAGUUUGUACAGU				1						1
	UGAGGUAGUAGUUUGUACAGUU				4		2	1								1
bta-let-7g	UGAGGUAGUAGUUUGUACAGUU
bta-let-7g Total					5		2	1			1					1
bta-let-7i	GAGGUAGUAGUUUGUGCUGUUA		+		1											1
	UGAGGUAGUAGUUUGUGCUGU				17		6		1		1	2			5	1	1
	UGAGGUAGUAGUUUGUGCUGUU				12		6						1		2	3
	UGAGGUAGUAGUUUGUGCUGUUA		+		1											1
	UGAGGUAGUAGUUUGUGCUGUUU		+		2											2
	UGAGGUAGUAGUUUGUGCUGUUUU		+		3											3
bta-let-7i	UGAGGUAGUAGUUUGUGCUGUU
bta-let-7i Total					36		12		1		1	2	1		7	11	1
bta-miR-1	GAAUGUAAAGAAGUAUGUAUUA		+		1					1
	UGGAAUGUAAAGAAGUAUGU				2					2
	UGGAAUGUAAAGAAGUAUGUAA		+		1					1
	UGGAAUGUAAAGAAGUAUGUA				3					3
	UGGAAUGUAAAGAAGUAUGUAU				23					21						2
hsa-miR-1	UGGAAUGUAAAGAAGUAUGUAU
bta-miR-1 Total				●	30					28						2
bta-miR-1-1*	ACAUACUUCUUUAUGUGCCCAU				7					7
	ACAUACUUCUUUAUGUGCCCAUA				2					2
bta-miR-1-1* Total				●	9					9
bta-miR-1-2*	ACAUACUUCCUUAUGUACCCAU	+			1					1
	ACAUACUUCUUUAUGUACCCAU				1					1
	ACAUACUUCUUUAUGUACCCAUA				1					1
bta-miR-1-2* Total				●	3					3
bta-miR-7-1*	CAACAAAUCACAGUCUGCCAUA				1		1
hsa-miR-7-1*	CAACAAAUCACAGUCUGCCAUA
bta-miR-7-1* Total				●	1		1
bta-miR-9-3p	AAAGCUAGAUAACCGAAAGU				1				1
	UAAAGCUAGAUAACCGAAAGU				16		5	2	9
	UAAAGCUAGAUAACCGAAAGUA		+		15		10	2	3
	UAAAGCUAGAUAACCGAAAGUAA		+		1				1
	AUAAAGCUAGAUAACCAAAAGU	+			1				1
	AUAAAGCUAGAUAACCGAAAGU				25		3	13	9
	AUAAAGCUAGAUAACCGAAAGUA		+		2		2
	AUAAAGUUAGAUAACCGAAAGU	+			1			1
hsa-miR-9*	AUAAAGCUAGAUAACCGAAAGU
bta-miR-9-3p Total				●	62		20	18	24
bta-miR-9-5p	CUUUGGUUAUCUAGCUGUAUGA				1		1
	UCUUUGGUUAUCUAGCGGUCU	+			1				1
	UCUUUGGUUAUCUAGCUGU				1				1
	UCUUUGGUUAUCUAGCUGUAU				10		5		5
	UCUUUGGUUAUCUAGCUGUAUG				5		4	1
	UCUUUGGUUAUCUAGCUGUAUGA				6		5	1
hsa-miR-9	UCUUUGGUUAUCUAGCUGUAUGA
bta-miR-9-5p Total				●	24		15	2	7
bta-miR-10a	ACCCUGUAGAUCCGAAUUUGU				1												1
	UACCCUGUAGAUCCGAAUUUG				1												1
	UACCCUGUAGAUCCGAAUUUGUG				21					1	1	1	6		8		4
	UACCCUGUAGAUCCGAAUUUGUU		+		1										1
bta-miR-10a	UACCCUGUAGAUCCGAAUUUGUG
bta-miR-10a Total					24					1	1	1	6		9		6
bta-miR-10b	ACCCUGUAGAACCGAAUUUGUGU				3						2	1
	UACCCUGUAGAACCGAAUUU				1								1
	UACCCUGUAGAACCGAAUUUAA		+		1								1
	UACCCUGUAGAACCGAAUUUG				2								1		1
	UACCCUGUAGAACCGAAUUUGA		+		1										1
	UACCCUGUAGAACCGAAUUUGUG				85					16	15	8	15		28	1	2	g
	UACCCUGUAGAACCGAAUUUGUA		+		1								1
bta-miR-10b	UACCCUGUAGAACCGAAUUUGUG
bta-miR-10b Total					94					16	17	9	19		30	1	2
bta-miR-15a	UAGCAGCACAUAAUGGUUUGU				28			1	1	2	3	2		5	3	6	5
bta-miR-15a	UAGCAGCACAUAAUGGUUUGU
bta-miR-15a Total					28			1	1	2	3	2		5	3	6	5
bta-miR-15b	UACCAGCACAUCAUGGUUUAC	+			1												1
	UAGCAGCACAUCAUGGUUU				2									2
	UAGCAGCACAUCAUGGUUUA				3								1			1	1
	UAGCAGCACAUCAUGGUUUAC				25				3		8	1	3	1		2	7
	UAGCAGCACAUCAUGGUUUACA				3						1		1				1
bta-miR-15b	UAGCAGCACAUCAUGGUUUACA
bta-miR-15b Total					34				3		9	1	5	3		3	10
bta-miR-16a	UAGCAGCACGUAAAUAUUGGAA		+		1		1
	UAGCAGCACGUAAAUAUUGGU				12			2	1		2	2			2	2	1
	UAGCAGCACGUAAAUAUUGGUAA		+		1						1
	UAGCAGCACGUAAAUAUUGGUG				1								1
	UAGCAGCACGUAAAUAUUGGUGU				1											1
bta-miR-16a Total				●	16		1	2	1		3	2	1		2	3	1
bta-miR-16b	UAGCAGCACGUAAAUAUUGGC				2		1										1
	UAGCAGCACGUAAAUAUUGGCGU				4					1					1		2
bta-miR-16b	UAGCAGCACGUAAAUAUUGGC
bta-miR-16b Total					6		1			1					1		3
bta-miR-18a	AAGGUGCAUCUAGUGCAGAUAG				1										1
	UAAGGUGCAUCUAGUGCAGAU				4											3	1
	UAAGGUGCAUCUAGUGCAGAUA				3										1	1	1
	UAAGGUGCAUCUAGUGCAGAUAG				4				1		1						2
bta-miR-18a	UAAGGUGCAUCUAGUGCAGAUA
bta-miR-18a Total					12				1		1				2	4	4
bta-miR-19b	UGUGCAAAUCCAUGCAAAACU				1									1
	UGUGCAAAUCCAUGCAAAACUGA				4									1	1		2
	UGUGCAAAUCCAUGCAAAACUGU		+		2										1		1
bta-miR-19b	UGUGCAAAUCCAUGCAAAACUGA
bta-miR-19b Total					7									2	2		3
bta-miR-20a	UAAAGUGCUUAUAGUGCAGGU				2			1									1
	UAAAGUGCUUAUAGUGCAGGUAG				1										1
	UAAAGUGCUUAUAGUGCAGGUAU		+		1												1
	UAAAGUGCUUAUAGUGCAGGUU		+		1											1
bta-miR-20a	UAAAGUGCUUAUAGUGCAGGUAG
bta-miR-20a Total					5			1							1	1	2
bta-miR-20b	CAAAGUGCUCACAGUGCAGGUAA		+		1												1
bta-miR-20b	CAAAGUGCUCACAGUGCAGGUA
bta-miR-20b Total					1												1
bta-miR-21	AGCUUAUCAGACUGAUGUUGAC				1											1
	UAGCUUAGCAAACUGAUGUUGA	+			1									1
	UAGCUUAUCAGACUGAUGUUG				3			1					1		1
	UAGCUUAUCAGACUGAUGUUGA				26		2	1					1	2	2	10	8
	UAGCUUAUCAGACUGAUGUUGAC				40		1			1				7	2	10	19
	UAGCUUAUUAGACUGAUGUUGAA	+	+		1									1
bta-miR-21	UAGCUUAUCAGACUGAUGUUGACU
bta-miR-21 Total					72		3	2		1			2	11	5	21	27
bta-miR-22-3p	AAGCUGCCAGUUGAAGAAC				1					1
	AAGCUGCCAGUUGAAGAACA		+		1				1
	AAGCUGCCAGUUGAAGAACU				6		1			4	1
	AAGCUGCCAGUUGAAGAACUG	+			1									1
	AAGCUGCCAGUUGAAGAACUGU				25				2	8		2		1	4	3	5
	AAGUUGCCAGUUGAAGAACU	+			1				1
hsa-miR-22	AAGCUGCCAGUUGAAGAACUGU
bta-miR-22-3p Total				●	35		1		4	13	1	2		2	4	3	5
bta-miR-23a	CACAUUGCCAGGGAUUUCC				1											1
	CACAUUGCCAGGGAUUUCCA				2				1		1
	CACAUUGCCAGGGAUUUCCAA				1								1
	CACAUUGCCAGGGAUUUCCAA				1								1
	UCACAUUGCCAGGGAUUUC				1				1
	UCACAUUGCCAGGGAUUUCCA				5					3		1			1
	UCACAUUGCCAGGGAUUUCCAA				3				1		1						1
	AUUACAUUGCCAGGGAUUUCCA	+			1											1
	ACCACAUUGCCAGGGAUUUCCA	+			1											1
	AUCACAUCGCCAGGGAUUUCCA	+			1			1
	AUCACAUUACCAGGGAUUUCCA				1												1
	AUCACAUUGCCAAGGAUUUCCA	+			1												1
	AUCACAUUGCCAGGAAUUUCCA				1						1
	AUCACAUUGCCAGGGAUAUCCA	+			1											1
	AUCACAUUGCCAGGGAUCUCCAA	+			1								1
	AUCACAUUGCCAGGGAUUGU	+	+		1						1
	AUCACAUUGCCAGGGAUUU				6				2				1	2	1
	AUCACAUUGCCAGGGAUUUA		+		4				1		1		2
	AUCACAUUGCCAGGGAUUUAA		+		5							2	1		1		1
	AUCACAUUGCCAGGGAUUUAAA		+		1						1
	AUCACAUUGCCAGGGAUUUACC		+		1					1
	AUCACAUUGCCAGGGAUUUAG		+		1						1
	AUCACAUUGCCAGGGAUUUAU		+		2						1		1
	AUCACAUUGCCAGGGAUUUC				88			2	5	3	11	4	21	7	1	10	24
	AUCACAUUGCCAGGGAUUUCA				15				3	1	1	1		1	2		6
	AUCACAUUGCCAGGGAUUUCAA				2							1					1
	AUCACAUUGCCAGGGAUUUCC				328		2	6	10	7	15	97	28		101	14	48
	AUCACAUUGCCAGGGAUUUCCA				788		17	15	53	36	128	118	157	24	35	81	124
	AUCACAUUGCCAGGGAUUUCCAA				51			1	3	5	5	7	12	1	2	3	12
	AUCACAUUGCCAGGGAUUUCCAAG	+			1												1
	AUCACAUUGCCAGGGAUUUCCAG		+		2							1				1
	AUCACAUUGCCAGGGAUUUCCAU		+		24						3	4	5	1		1	10
	AUCACAUUGCCAGGGAUUUCCU		+		10			1		2	2		5
	AUCACAUUGCCAGGGAUUUCU		+		6				1	2			1				2
	AUCACAUUGCCAGGGAUUUCUA		+		1						1
	AUCACAUUGCCAGGGAUUUUA	+			2								1			1
	AUCACAUUGCCAGGGAUUUUCA	+			1						1
	AUCACAUUGCCAUGGAUUUCCA	+			3						2		1
	AUCACAUUGCCGGGGAUUUCCA				2								2
	AUCGCAUUGCCAGGGAUUUCCAA	+			1												1
	aAUCACAUUGCCAGGGAUUU				2												2
	aAUCACAUUGCCAGGGAUUUCCA				2								1			1
bta-miR-23a	AUCACAUUGCCAGGGAUUUCCA
bta-miR-23a Total					1372		19	26	81	60	177	236	242	36	144	116	235
bta-miR-23b	ACAUUGCCAGGGAUUACCA				1		1
	CACAUUGCCAGGGAUUACA		+		1				1
	CACAUUGCCAGGGAUUACCA				1										1
	CACAUUGCCAGGGAUUACCAA		+		1								1
	CACAUUGCCAGGGAUUACCAC				1								1
	UCACAUUGCCAGGGAUUAC				2				1	1
	UCACAUUGCCAGGGAUUACA		+		1											1
	UCACAUUGCCAGGGAUUACC				5		2		1	1					1
	UCACAUUGCCAGGGAUUACCA				11		2	1	2		2		3			1
	UCACAUUGCCAGGGAUUACCAC				4				2			1		1
	UCACAUUGCCAGGGAUUACCACU		+		10					3		2	1		1	1	2
	UCACAUUGCCAGGGAUUACCAUU		+		1						1
	UCACAUUGCCAGGGAUUAUAA		+		1		1
	UCACAUUGCCAGGGAUUGUAU	+			1				1
	UCACAUUGCCAGGGAUUAAA		+		1									1
	ACCACAUUGCCAGGGAUUAC	+			1				1
	ACCACAUUGCCAGGGAUUACCA	+			1		1
	AUCACAUUGCCAGGGAUAAA		+		1												1
	AUCACAUUGCCAGGGAUAAAA		+		1		1
	AUCACAUUGCCAGGGAUUA				3				1		1						1
	AUCACAUUGCCAGGGAUUAA		+		16		1		4		4		3	2			2
	AUCACAUUGCCAGGGAUUAAA		+		3				2		1
	AUCACAUUGCCAGGGAUUAAG		+		1										1
	AUCACAUUGCCAGGGAUUAAU		+		1							1
	AUCACAUUGCCAGGGAUUAC				79		4	5	11	2	4	1	11	5	7	14	15
	AUCACAUUGCCAGGGAUUACA		+		4							1	3
	AUCACAUUGCCAGGGAUUACAA		+		2				1				1
	AUCACAUUGCCAGGGAUUACC				134		9	18	22	7	10	13	9	3	23	4	16
	AUCACAUUGCCAGGGAUUACCA				568		63	56	95	12	57	47	103	16	28	49	42
	AUCACAUUGCCAGGGAUUACCAA		+		5						1	1	1			1	1
	AUCACAUUGCCAGGGAUUACCAC				177		12	15	26	6	20	14	26	3	13	16	26
	AUCACAUUGCCAGGGAUUACCACA		+		1												1
	AUCACAUUGCCAGGGAUUACCACU		+		39		2	5		4	1	2	3	3	3	7	9
	AUCACAUUGCCAGGGAUUACCAU		+		33		2	5	2	1	4	2	8		2	3	4
	AUCACAUUGCCAGGGAUUACCAUU		+		2											1	1
	AUCACAUUGCCAGGGAUUACCC	+			2			1									1
	AUCACAUUGCCAGGGAUUACCG	+			2						2
	AUCACAUUGCCAGGGAUUACCU		+		7		3	1	1		1		1
	AUCACAUUGCCAGGGAUUACCUU		+		1							1
	AUCACAUUGCCAGGGAUUACG	+			1		1
	AUCACAUUGCCAGGGAUUACU		+		5			1		1	1		1				1
	AUCACAUUGCCAGGGAUUAG	+			3		1						1				1
	AUCACAUUGCCAGGGAUUAU		+		2						1						1
	AUCACAUUGCCAGGGAUUAUCA	+			1											1
	AUCACAUUGCCAGGGAUUAUCAC	+			1							1
	AUCACAUUGCCAGGGAUUAUU		+		1								1
	AUCAGAUUGCCAGGGAUUACCA	+			1					1
	AUCUCAUUGCCAGGGAUUACCA	+			1								1
	AUUACAUUGCCAGGGAUUAA	+	+		1								1
	AUUACAUUGCCAGGGAUUACC	+			1												1
	AUUACAUUGCCAGGGAUUACCA	+			2		1					1
bta-miR-23b	AUCACAUUGCCAGGGAUUACCAC
bta-miR-23bTotal					1146		107	108	174	39	111	88	180	34	80	99	126
bta-miR-24-3p	CUCAUUUCAGCAGGAACAGU	+	+		1					1
	UGGCUCAGUUCAGCAGGAACAG				4		1				1		1				1
	UGGCUCAGUUCAGCAGGAACAGU		+		6						1	1	2		1		1
bta-miR-24-3p	UGGCUCAGUUCAGCAGGAACAG
bta-miR-24-3p Total					11		1			1	2	1	3		1		2
bta-miR-25	CAUUGCACUUGUCUCGGUCU				9						1	1	1		2	3	1
	CAUUGCACUUGUCUCGGUCUG				6								2		1	2	1
	CAUUGCACUUGUCUCGGUCUGA				65		7	7	5		9	1	13	7	6	8	2
	CAUUGCACUUGUCUCGGUCUGAA		+		1							1
	CAUUGCACUUGUCUCGGUCUGAU		+		2									1		1
	CAUUGCACUUGUCUCGGUCUGU		+		9		1				2		3			2	1
	CAUUGUACUUGUCUCGGUCUG				2											2
	UAUUGCACUUGUCUCGGUCUGA	+			1						1
bta-miR-25	CAUUGCACUUGUCUCGGUCUGA
bta-miR-25 Total					95		8	7	5		13	3	19	8	9	18	5
bta-miR-26a	AAGUAAUCCAGGAUAGGCU				2		1	1
	CAAGUAAUCCAGGAUAGGCU				1		1
	UCAAGUAAUCCAGGAUAGGCU				7		1	2		1		1			2
	AUCAAGUAAUCCAGGAUAGGA		+		1												1
	UUCAAGUAAUCCAGGAUAGG				5						1	1		1	1		1
	UUCAAGUAAUCCAGGAUAGGA		+		1										1
	UUCAAGUAAUCCAGGAUAGGC				34		10		2	2	5	1	2	5	2		5
	UUCAAGUAAUCCAGGAUAGGCA		+		10		4	1			3				1	1
	UUCAAGUAAUCCAGGAUAGGCAA		+		1									1
	UUCAAGUAAUCCAGGAUAGGCAU		+		1											1
	UUCAAGUAAUCCAGGAUAGGCU				395		79	19	24	31	42	15	27	27	58	8	65
	UUCAAGUAAUCCAGGAUAGGCUU		+		5									2	2		1
	UUCAAGUAAUCCAGGAUAGGU		+		1												1
	UUCAAGUAAUCCAGUAUAGGC	+			1										1
	UUCAAGUAAUCCAGUAUAGGCU	+			1							1
	UUCAAGUAAUCUAGGAUAGGCU	+			1		1
	UUCAAUUAAUCCAGGAUAGGCU	+			1		1
bta-miR-26a	UUCAAGUAAUCCAGGAUAGGCU
bta-miR-26a Total					468		98	23	26	34	51	19	29	36	68	10	74
bta-miR-26b	UUCAAGUAAUUCAGGAUAGG				1						1
	UUCAAGUAAUUCAGGAUAGGU				3						1	1			1
	UUCAAGUAAUUCAGGAUAGGUU				2		1					1
	UUCAAGUAAUUUAGGAUAGGC	+			1		1
bta-miR-26b	UUCAAGUAAUUCAGGAUAGGUU
bta-miR-26b Total					7		2				2	2			1
bta-miR-27a	UUCACAGUGGCUAAGUUCCGA		+		1										1
	UUCACAGUGGCUAAGUUCCGAG		+		1												1
	UUCACAGUGGCUAAGUUCCGC				1									1
	UUCACAGUGGCUAAGUUCCGCU		+		2										2
	UUCACAGUGGCUAAGUUCCGU		+		1										1
bta-miR-27a	UUCACAGUGGCUAAGUUCCG
bta-miR-27a Total					6									1	4		1
bta-miR-27b	UUCACAGUGGCUAAGUUCUGA		+		1									1
	UUCACAGUGGCUAAGUUCUGC				10			1				1	1		4	1	2
	UUCACAGUGGCUAAGUUCUGCA				2							1			1
	UUCACAGUGGCUAAGUUCUGU		+		1											1
bta-miR-27b	UUCACAGUGGCUAAGUUCUGC
bta-miR-27b Total					14			1				2	1	1	5	2	2
bta-miR-28-3p	ACUAGAUUGAGAGCUCCUGGA				1											1
	CACUAGAUUGAGAGCUCCUGG				1												1
	CACUAGAUUGAGAGCUCCUGGA				3											2	1
	CACUAGAUUGAGAGCUCCUGGAU		+		1												1
hsa-miR-28-3p	CACUAGAUUGUGAGCUCCUGGA
bta-miR-28-3p Total				●	6											3	3
bta-miR-29a-3p	CACCAUCUGAAAUCGGUUA				1											1
	AGCACCAUCUGAAAUCGGUU				1				1
	UAGCACCAUCUGAAAUCGGU				1									1
	UAGCACCAUCUGAAAUCGGUA		+		1				1
	UAGCACCAUCUGAAAUCGGUU				7		1		2	1		1			1		1
	UAGCACCAUCUGAAAUCGGUUA				6		1				1	1				2	1
	CUAGCACCAUCUGAAAUCGGUUA				1										1
bta-miR-29a	CUAGCACCAUCUGAAAUCGGUUA
bta-miR-29a-3p Total					18		2		4	1	1	2		1	2	3	2
bta-miR-29a-5p	UGAUUUCUUUUGGUGUUCAGA				2		1					1
	CUGAUUUCUUUUGGUGUUCA				1					1
	ACUGAUUUCUUUUGGUGUUCA				4						2		1			1
	ACUGAUUUCUUUUGGUGUUCAG				6		1			1	2	2
	ACUGAUUUCUUUUGGUGUUCAGAG				1												1
	ACUGAUUUCUUUUGGUGUUCAGU		+		1											1
hsa-miR-29a*	ACUGAUUUCUUUUGGUGUUCAG
bta-miR-29a-5p Total				●	15		2			2	4	3	1			2	1
bta-miR-29b	UAGCACCAUCUGAAAUCAGUGU	+			1		1
	UAGCACCAUUUGAAAUCAGUCCA	+			1		1
	UAGCACCAUUUGAAAUCAGUGU				54		9	13	4	3	5	4		2	5	1	8
	UAGCACCAUUUGAAAUCAGUGUU				9			1		1	1			2	2		2
	cUAGCACCAUUUGAAAUCAGU				1												1
	cUAGCACCAUUUGAAAUCAGUGU				3			2									1
bta-miR-29b	UAGCACCAUUUGAAAUCAGUGUUU
bta-miR-29b Total					69		11	16	4	4	6	4		4	7	1	12
bta-miR-29c-1-3p	UAGCACCAUUUGAAAUCCGUU				1		1
	UAGCACCAUUUGAAAUCGGUU				2				1						1
	UAGCACCAUUUGAAAUCGGUUA				13			3	1	2			1	1	2	2	1
bta-miR-29c	UAGCACCAUUUGAAAUCGGUUA
bta-miR-29c-1-3p Total					16		1	3	2	2			1	1	3	2	1
bta-miR-29c-5p	ACCGAUUUCUCCUGGUGUUCAG				1										1
	ACCGAUUUCUCCUGGUGUUCAGA				1												1
	ACCGAUUUCUUCUGGUGUUCAG	+			1						1
	GACCGAUUUCUCCUGGUGUU				7					1						5	1
	GACCGAUUUCUCCUGGUGUUC				1			1
	GACCGAUUUCUCCUGGUGUUCA				2		1				1
	UGACCGAUUUCUCCUGGUGUU				15		3	2		5				1	1	2	1
	UGACCGAUUUCUCCUGGUGUUA				7		4	1		1			1
	UGACCGAUUUCUCCUGGUGUUAU		+		2											2
	UGACCGAUUUCUCCUGGUGUUC				16		3	1	1	5	1	2			2	1
	UGACCGAUUUCUCCUGGUGUUCA				5			2	1	1		1
	UGACCGAUUUCUCCUGGUGUUCU		+		9					2	2				1	4
	UGACCGAUUUCUCCUGGUGUUU		+		3											3
hsa-miR-29c*	UGACCGAUUUCUCCUGGUGUUC
bta-miR-29c-5p Total				●	70		11	7	2	15	5	3	1	1	5	17	3
bta-miR-30a*	CUUUCAGUCGGAUGUUUGCAG				1												1
	CUUUCAGUCGGAUGUUUGCAGC				2										1		1
hsa-miR-30a*	CUUUCAGUCGGAUGUUUGCAGC
bta-miR-30a* Total				●	3										1		2
bta-miR-30a	GUAAACAUCCUCGACUGGAAGC				1					1
	GUAAACAUCCUCGACUGGAAGCU				2						1				1
	UGUAAACAUCCUCGACUGGAA				2										2
	UGUAAACAUCCUCGACUGGAAA		+		1										1
	UGUAAACAUCCUCGACUGGAA--CU	+			1												1
	UGUAAACAUCCUCGACUGGAAG				5									2	3
	UGUAAACAUCCUCGACUGGAAGC				39		2	1		3		2		2	21	2	6
	UGUAAACAUCCUCGACUGGAAGCU				25		2							3	9	3	8
	UGUAAACAUC--UCGACUGGAAGCU	+			1										1
bta-miR-30a	UGUAAACAUCCUCGACUGGAAGCU
bta-miR-30a Total					77		4	1		4	1	2		7	38	5	15
bta-miR-30b	GUAAACAUCCUACACUCAGCU				1										1
	UCUAAACAUCCUACACUCAGCU				1						1
	UGUAAACAUCCUACACUCAGC				2										2
	UGUAAACAUCCUACACUCAGCU				15		1		2	3	2			1	4	1	1
bta-miR-30b	UGUAAACAUCCUACACUCAGCU
bta-miR-30b Total					19		1		2	3	3			1	7	1	1
bta-miR-30f	UGUAAACACCCUACACUCUCAGC				4										4
	UGUAAACACCCUACACUCUCAGCU				1										1
bta-miR-30f Total				●	5										5
bta-miR-30c	UGUAAACAUCCUACACUCUCAGC				2						2
	UGUAAACAUCCUACACUCUCAGCU				1												1
bta-miR-30c	UGUAAACAUCCUACACUCUCAGC
bta-miR-30c Total					3						2						1
bta-miR-30d	UGUAAACAUCCCCGACUGGA				8									1	5	1	1
	UGUAAACAUCCCCGACUGGAA				18		3	2	3	1			1		6		2
	UGUAAACAUCCCCGACUGGAAA		+		3						1				1		1
	UGUAAACAUCCCCGACUGGAAG				10		2								8
	UGUAAACAUCCCCGACUGGAAGA		+		1										1
	UGUAAACAUCCCCGACUGGAAGC				18			1					2	1	13		1
	UGUAAACAUCCCCGACUGGAAGCU				12		1							2	5	4
	UGUAAACAUCCCCGACUGGAAGU		+		2			1							1
	UGUAAACAUCCCCGACUGGAU		+		3										3
	UGUAAACAUCCCCGACUGGGAG	+			1			1
	UGUAAACAUUCCCGACUGGAAAA	+	+		1						1
bta-miR-30d	UGUAAACAUCCCCGACUGGAAGCU
bta-miR-30d Total					77		6	5	3	1	2		3	4	43	5	5
bta-miR-30e*	CUUUCAGUCGGAUGUUUACAG				2		1										1
	CUUUCAGUCGGAUGUUUACAGC				1									1
	CUUUCAGUCGGAUGUUUACAGU		+		1				1
hsa-miR-30e*	CUUUCAGUCGGAUGUUUACAGC
bta-miR-30e* Total				●	4		1		1					1			1
bta-miR-30e	AACAUCCUUGACUGGAAGCU				2											2
	UAAACAUCCUUGACUGGAAGCU				1											1
	UAAACAUCCUUGACUGGAAGCUU		+		1												1
	GUAAACAUCCUUGACUGGAAGC				2									1	1
	GUAAACAUCCUUGACUGGAAGCU				6					2				1	1		2
	UGUAAACAUCCUUGACUGG				5									1		4
	UGUAAACAUCCUUGACUGGA				13			1						4	8
	UGUAAACAUCCUUGACUGGAA				10		1			1		1		1	5	1
	UGUAAACAUCCUUGACUGGAAA		+		2		1								1
	UGUAAACAUCCUUGACUGGAAG				7		1					1		1	3		1
	UGUAAACAUCCUUGACUGGAAGA		+		2								1		1
	UGUAAACAUCCUUGACUGGAAGC				21		2			2		2		7	3	2	3
	UGUAAACAUCCUUGACUGGAAGCU				37									7	4	19	7
	UGUAAACAUCCUUGACUGGAAGU		+		1											1
	UGUAAACAUCCUUGACUGGAAU		+		1										1
bta-miR-30e	UGUAAACAUCCUUGACUGGAAGCU
bta-miR-30e Total					111		5	1		5		4	1	23	28	30	14
bta-miR-32	UAUUGCACAUGACUAAGUUGC				6										5		1
hsa-miR-32	UAUUGCACAUUACUAAGUUGCA
bta-miR-32 Total				●	6										5		1
bta-miR-34a	UGGCAGUGUCUUAGCUGGUUGU				13		3	5				3					2
	UGGCAGUGUCUUAGCUGGUUGUU				1		1
bta-miR-34a	UGGCAGUGUCUUAGCUGGUUGU
bta-miR-34a Total					14		4	5				3					2
bta-miR-34c-3p	AAUCACUAACCACACGGCCAGG				1												1
hsa-miR-34c-3p	AAUCACUAACCACACGGCCAGG
bta-miR-34c-3p Total				●	1												1
bta-miR-92a	UUGCACUUGUCCCGGCCUGU				1		1
	UUGCACUUGUCCCGGCCUGUU		+		1								1
	AUUGCACUUGUCCCGGCCUGU				10				1		3		2	1	1	2
	AUUGCACUUGUCCCGGCCUGUAA		+		1											1
	UAUUGCACUUGUCCCGGCCU				1												1
	UAUUGCACUUGUCCCGGCCUCU	+			1											1
	UAUUGCACUUGUCCCGGCCUG				7		1						2	1	1	2
	UAUUGCACUUGUCCCGGCCUGA		+		1											1
	UAUUGCACUUGUCCCGGCCUGU				225		6	16	9	3	13	10	51	21	21	65	10
	UAUUGCACUUGUCCCGGCCUGUA		+		12						1		2			8	1
	UAUUGCACUUGUCCCGGCCUGUAA		+		4									1		3
	UAUUGCACUUGUCCCGGCCUGUAU		+		3											3
	UAUUGCACUUGUCCCGGCCUGUU		+		4		2									2
	UAUUGCACUUGUCCCGGUCU	+			1								1
	UAUUGCACUUGUCCCGGUUUGU	+			1											1
	UAUUGCACUUGUCCUGGCCUGU	+			1											1
	UAUUGCACUUGUCUCGGCCUGU	+			2								1			1
bta-miR-92	UAUUGCACUUGUCCCGGCCUGU
bta-miR-92a Total					276		10	16	10	3	17	10	60	24	23	91	12
bta-miR-92b	UAUUGCACUCGUCCCCCCUCCU	+	+		1			1
	UAUUGCACUCGUCCCGGCCU				1			1
	UAUUGCACUCGUCCCGGCCUCA		+		1		1
	UAUUGCACUCGUCCCGGCCUCC				5		1	1	1							2
	UAUUGCACUCGUCCCGGCCUCCA		+		1			1
hsa-miR-92b	UAUUGCACUCGUCCCGGCCUCC
bta-miR-92b Total				●	9		2	4	1							2
bta-miR-93	CAAAGUGCUGUUCGUGCAGGU				1											1
	CAAAGUGCUGUUCGUGCAGGUAG				3									1			2
	cCAAAGUGCUGUUCGUGCAGA		+		1											1
bta-miR-93	CAAAGUGCUGUUCGUGCAGGUA
bta-miR-93 Total					5									1		2	2
bta-miR-99a*	CAAGCUCGCUUCUAUGGGUCU				1				1
	CAAGCUCGCUUCUAUGGGUCUGU				1												1
hsa-miR-99a*	CAAGCUCGCUUCUAUGGGUCUG
bta-miR-99a* Total				●	2				1								1
bta-miR-99a	CCCGUAGAUCCGAUCUUGU				3				1	1		1
	ACCCGUAGAUCCGAUCUUGU				2				1			1
	ACCCGUAGAUCCGAUCUUGUGA		+		1											1
	AACCCGUAGAUCCGAUCCUGU	+			1		1
	AACCCGUAGAUCCGAUCGUGUGU	+	+		2											2
	AACCCGUAGAUCCGAUCUU				2						1	1
	AACCCGUAGAUCCGAUCUUG				20		1	4	1		3	4	2		2	2	1
	AACCCGUAGAUCCGAUCUUGA		+		4				1		2		1
	AACCCGUAGAUCCGAUCUUG				1				1
	AACCCGUAGAUCCGAUCUUGU		+		832		86	84	123	33	111	132	70	20	26	113	34
	AACCCGUAGAUCCGAUCUUGUA		+		7				1		1		1			3	1
	AACCCGUAGAUCCGAUCUUGUAA		+		1						1
	AACCCGUAGAUCCGAUCUUGUCU	+			2					1			1
	AACCCGUAGAUCCGAUCUUGUG				61		16	4		6	8	8	2		6	5	6
	AACCCGUAGAUCCGAUCUUGUGA		+		75		17	12		7	4	4	2	2	2	16	9
	AACCCGUAGAUCCGAUCUUGUGAA		+		1												1
	AACCCGUAGAUCCGAUCUUGUGU				55		5	4		4	2	14	4	2	6	12	2
	AACCCGUAGAUCCGAUCUUGUGUA		+		1			1
	AACCCGUAGAUCCGAUCUUGUU		+		1							1
	AACCCGUAGAUCCGAUUUUGU	+			1		1
	AACCCGUAGAUCUGAUCUUGU	+			1			1
	AACCCGUAGAUCUGAUCUUGUG	+			1			1
	AACCCGUAGAUUCGAUCUUGU	+			1						1
	AACCUGUAGAUCCGAUCUUGU	+			2				1					1
	CACCCGUAGAUCCGAUCUUGU	+			1		1
	CACCCGUAGAUCCGAUCUUGUGU	+	+		1						1
	GACCCGUAGAUCCGAUCUUG		+		2			1								1
	GACCCGUAGAUCCGAUCUUGU		+		52		16	5			6	12	2	2	2	3	4
	GACCCGUAGAUCCGAUCUUGUCA		+		1			1
	GACCCGUAGAUCCGAUCUUGUG		+		9		4				1	3					1
	GACCCGUAGAUCCGAUCUUGUGA		+		8		1	1							1		5
	GACCCGUAGAUCCGAUCUUGUGU		+		4		1					2				1
	GGCCCGUAGAUCCGAUCUUGU		+		2		1	1
	AAACCCGUAGAUCCGAUCUUG				2				1				1
	AAACCCGUAGAUCCGAUCUUGU				33			6	4	7	4	3	5		1	3
	aGACCCGUAGAUCCGAUCUUGU		+		3		1					2
	aGACCCGUAGAUCCGAUCUUGUG		+		2							2
bta-miR-99a	AACCCGUAGAUCCGAUCUUGU
bta-miR-99aTotal					1198		152	126	135	59	146	190	91	27	46	162	64
bta-miR-99b	CACCCGUAGAACCGACCUUGC				3		1			1					1
	CACCCGUAGAACCGACCUUGCG				11		7	2	1						1
	CACCCGUAGAACCGACCUUGCGA		+		1											1
bta-miR-99b	CACCCGUAGAACCGACCUUGCG
bta-miR-99b Total					15		8	2	1	1					2	1
bta-miR-100	ACCCGUAGAUCCGAACUUGU				1				1
	ACCCGUAGAUCCGAACUUGUGU		+		1							1
	AACCCGUAAAUCCGAACUUGUCU	+			1								1
	AACCCGUAGAUCCGAACCUGU	+			1			1
	AACCCGUAGAUCCGAACUUG				3									1		2
	AACCCGUAGAUCCGAACUUGU				113		5	32	18	3	9	17	7	5		12	5
	AACCCGUAGAUCCGAACUUGUA		+		1								1
	AACCCGUAGAUCCGAACUUGUG				12		2	2				3	2		2		1
	AACCCGUAGAUCCGAACUUGUGA		+		9		1	7			1
	AACCCGUAGAUCCGAACUUGUGU		+		3		1									1	1
	ACCCCGUAGAUCCGAACUUGUGA	+	+		1											1
	CACCCGUAGAUCCGAACUUGU	+			1								1
hsa-miR-100	AACCCGUAGAUCCGAACUUGUG
bta-miR-100 Total				●	147		9	42	19	3	10	21	12	6	2	16	7
bta-miR-101	UACAGUACUGUGAUAACUGAA				1									1
	UACAGUACUGUGAUAACUGACC	+			2		1									1
	UACAGUACUGUGAUAACUGAGA	+			1		1
bta-miR-101	UACAGUACUGUGAUAACUGAA
bta-miR-101 Total					4		2							1		1
bta-miR-103	AGCAGCAUUGUACAGGGCUAU				2		2
	AGCAGCAUUGUACAGGGCUAUA		+		1			1
bta-miR-103	AGCAGCAUUGUACAGGGCUAUGA
bta-miR-103 Total					3		2	1
bta-miR-107	AGCAGCAUUGUACAGGGCUAUC				1		1
bta-miR-107	AGCAGCAUUGUACAGGGCUAUC
bta-miR-107 Total					1		1
bta-miR-106b-3p	CCGCACUGUGGGUACUUGCU				2											2
	CCGCACUGUGGGUACUUGCUGC				1												1
	CCGCACUGUGGGUACUUGCUGU		+		1		1
hsa-miR-106b*	CCGCACUGUGGGUACUUGCUGC
bta-miR-106b-3p Total				●	4		1									2	1
bta-miR-106b-5p	UAAAGUGCUGACAGUGCAGAU				1												1
	UAAAGUGCUGACAGUGCAGAUU		+		1		1
hsa-miR-106b	UAAAGUGCUGACAGUGCAGAU
bta-miR-106b-5p Total				●	2		1										1
bta-miR-122*	AAACGCCAUUAUCACACUAAAU				1										1
hsa-miR-122*	AACGCCAUUAUCACACUAAAUA
bta-miR-122* Total				●	1										1
bta-miR-122	AGUGUGACAAUGGUGUUUG				3									3
	GAGUGUGACAAUGGUGUUU				3									3
	GAGUGUGACAAUGGUGUUUG				1									1
	GGAGUGUGACAAUGGUGUUU				2									2
	GGAGUGUGACAAUGGUGUUUG				2									2
	GGAGUGUGACAAUGGUGUUUGU				3									3
	AGGAGUGUGACAAUGGUGUUUGU	+			2									2
	CGGAGUGUGACAAUGGUGUUU	+			1									1
	U--GAGUGUGACAAUGGUGUUA	+	+		1									1
	UGGAGUCUGACAAUGGUGUUUG	+			1									1
	UGGAGUGUGACAAUGGUGU				1									1
	UGGAGUGUGACAAUGGUGUAA		+		1									1
	UGGAGUGUGACAAUGGUGUU				16									14		2
	UGGAGUGUGACAAUGGUGUUA		+		5									4			1
	UGGAGUGUGACAAUGGUGUUAU		+		2									2
	UGGAGUGUGACAAUGGUGUUC	+			1									1
	UGGAGUGUGACAAUGGUGUU--G	+			2									2
	UGGAGUGUGACAAUGGUGUUGGU	+			1									1
	UGGAGUGUGACAAUGGUGUUU				294									289	2	1	2
	UGGAGUGUGACAAUGGUGUUUA		+		3									3
	UGGAGUGUGACAAUGGUGUUUG				265									256	4	1	4
	UGGAGUGUGACAAUGGUGUUUGA		+		59									59
	UGGAGUGUGACAAUGGUGUUUGU				90									89	1
	UGGAGUGUGACAAUGGUGUUUU		+		12									12
	UGGAGUGUGACAAUGGUUUGU	+	+		1									1
	UGGAGUGUUACAAUGGUGUUU				1									1
	UGGAGUUUGACAAUGGUGUUU	+			1									1
	UGGAUUGUGACAAUGGUGUUUG	+			1									1
	UGUAGUGUGACAAUGGUGUUUG	+			1									1
bta-miR-122	UGGAGUGUGACAAUGGUGUUUG
bta-miR-122 Total					776									758	7	4	7
bta-miR-124	UAAGGCACGCGGUGAAUGAAA		+		1		1
	UAAGGCACGCGGUGAAUGC				1		1
	UAAGGCACGCGGUGAAUGCC				1		1
	UAAGGCACGCGGUGAAUGCCA				2		2
	UAAGGCACGCGGUGAAUGCCU		+		1		1
	UUAAGGCACGCGGUGAAUGA		+		1		1
	UUAAGGCACGCGGUGAAUGC				1		1
	UUAAGGCACGCGGUGAAUGCA		+		1				1
	UUAAGGCACGCGGUGAAUGCC				6		5		1
bta-miR-124a	UUAAGGCACGCGGUGAAUGCCAA
bta-miR-124 Total					15		13		2
bta-miR-125a*	ACAGGUGAGGUUCUUGGGAGCA		+		1		1
hsa-miR-125a-3p	ACAGGUGAGGUUCUUGGGAGCC
bta-miR-125a* Total				●	1		1
bta-miR-125a	CCUGAGACCCUUUAACCUGA		+		1				1
	CCUGAGACCCUUUAACCUGU				1		1
	CCCUGAGACCCUUUAACCUGU				1								1
	UCCCUAAGACCCUUUAACCUGU	+			1										1
	UCCCUGAGACCCCUUAACCUGU	+			3		1	2
	UCCCUGAGACCC--UUAACCUGU	+			1		1
	UCCCUGAGACCCUUUAACCU				1										1
	UCCCUGAGACCCUUUAACCUG				3						1				2
	UCCCUGAGACCCUUUAACCUGA		+		2			1	1
	UCCCUGAGACCCUUUAACCUGU				155		46	33	11	8	16	6	14	1	10	5	5
	UCCCUGAGACCCUUUAACCUGUG				12		7	1		1					1		2
	UCCCUGAGACCCUUUAACCUGUGA				2		1							1
	UCCCUGAGACCCUUUAACCUGUGU		+		1		1
	UCCCUGAGACUCUUUAACCUGU	+			1			1
	UUCCUGAGACCCUUUAACCUGU	+			1						1
bta-miR-125a	UCCCUGAGACCCUUUAACCUGUG
bta-miR-125aTotal					186		58	38	13	9	18	6	15	2	15	5	7
bta-miR-125b-2*	ACAAGUCAGGCUCUUGGGACA		+		1			1
	ACAAGUCAGGCUCUUGGGACC				1									1
	ACAAGUCAGGCUCUUGGGACCU				6		2		4
hsa-miR-125b-2*	UCACAAGUCAGGCUCUUGGGAC
bta-miR-125b-2* Total				●	8		2	1	4					1
bta-miR-125b	CUGAGACCCUAACUUGUGA				1				1
	CCUGAGACCCUAACUUGUGA				1											1
	CCCUGAGACCCUAACUUGUGA				12		2	2	4	2	1	1
	CCCUGAGACCCUAACUUGUGAA		+		2		1						1
	CCCUGAGACCCUAACUUGUGU		+		1										1
	UCCCGGAGACCCUAACUUGUGA	+			1		1
	UCCCUGAGACCCUAACCUGGU	+	+		1				1
	UCCCUGAGACCCUAACCUGUGA	+			1		1
	UCCCUGAGACCCUAACUUG				1				1
	UCCCUGAGACCCUAACUUGAA		+		1			1
	UCCCUGAGACCCUAACUUGU				34		1	10	6		5	2	2	2	3	2	1
	UCCCUGAGACCCUAACUUGUAA		+		1				1
	UCCCUGAGACCCUAACUUGUCU	+			2			1		1
	UCCCUGAGACCCUAACUUGUG				47		10	6	9	3	2	1	4	1	3	1	7
	UCCCUGAGACCCUAACUUGUGA				1063		166	213	100	62	63	199	72	9	132	10	37
	UCCCUGAGACCCUAACUUGUGAA		+		74		13	17	1	5	9	9	8	5	3	2	2
	UCCCUGAGACCCUAACUUGUGAG				1									1
	UCCCUGAGACCCUAACUUGUGAU		+		3		1					1	1
	UCCCUGAGACCCUAACUUGUGU		+		49		2	9	1	3	4	9	12	3	2	2	2
	UCCCUGAGACCCUAACUUUUGA	+			1										1
	UCCCUGAGACCCUA--CUUGUGAA	+	+		1						1
	UCCCUGAGACCUUAACUUGUGA	+			4		2		1								1
	UCCCUGAGACUCUAACUUGUGA	+			3			1		1			1
	UCCCUGAGAUCCUAACUUGUGA	+			1		1
	UCCCUGAGGCCCUAACUUGUGA	+			1			1
	U--CCUGAGACCCUAACUUGUGA	+			1												1
	UCUCUGAGACCCUAACUUGUGA	+			2												2
	UUCCUGAGACCCUAACUUGU	+			1											1
	UUCCUGAGACCCUAACUUGUGA	+			5			1	2				1		1
bta-miR-125b	UCCCUGAGACCCUAACUUGUGA
bta-miR-125b Total					1316		201	262	128	77	85	222	102	21	146	19	53
bta-miR-126-3p	UACCGUGAGUAAUAAUGCG				1								1
	GUACCGUGAGUAAUAAUGCG				2						1		1
	GUACCGUGAGUAAUAAUGCGA		+		2			2
	CCUACCGUGAGUAAUAAUGCGA	+	+		1												1
	CGUACCGUGAGUAAUAAUAA		+		2										2
	CGUACCGUGAGUAAUAAUG				2		1								1
	CGUACCGUGAGUAAUAAUGA		+		2				1				1
	CGUACCGUGAGUAAUAAUGAA		+		1										1
	CGUACCGUGAGUAAUAAUGAAA		+		3			1		1	1
	CGUACCGUGAGUAAUAAUGC				12		2		2		1		1	3	2		1
	CGUACCGUGAGUAAUAAUGCA		+		4							1	1	1			1
	CGUACCGUGAGUAAUAAUGCAA		+		1							1
	CGUACCGUGAGUAAUAAUGCCA	+	+		1									1
	CGUACCGUGAGUAAUAAUGCG				60		2	3	6	3	7	6	2	4	5		22
	CGUACCGUGAGUAAUAAUGCGA		+		44		2	4	2	2	7	4	3	2	6	4	8
	CGUACCGUGAGUAAUAAUGCGAA		+		1												1
	CGUACCGUGAGUAAUAAUGCGU		+		15		1			2		3	3		1		5
	CGUACCGUGAGUAAUAAUGUU		+		1		1
	CGUACCUUGAGUAAUAAUGCU	+	+		1						1
	UGUACCGUGAGUAAUAAUGCG				1		1
	UCGUACCAUGAGUAAUAAUGCG	+			1												1
	UCGUACCGCGAGUAAUAAUGCGA	+	+		1						1
	UCGUACCGUGAGUAAUAACGCC				1												1
	UCGUACCGUGAGUAAUAAU				1						1
	UCGUACCGUGAGUAAUAAUG				16				2	1	1		2	1	3		6
	UCGUACCGUGAGUAAUAAUGA		+		9				1	1		1	3		1		2
	UCGUACCGUGAGUAAUAAUGAA		+		3					1	1						1
	UCGUACCGUGAGUAAUAAUGC				90		4	1	7	1	10	9	11	13	16	1	17
	UCGUACCGUGAGUAAUAAUGCA		+		9				1		1	1		1	2		3
	UCGUACCGUGAGUAAUAAUGCAA		+		1				1
	UCGUACCGUGAGUAAUAAUGC				1												1
	UCGUACCGUGAGUAAUAAUGCG				137		4	3		5	25	23	9	13	8	3	44
	UCGUACCGUGAGUAAUAAUGCGA		+		19		1	1			1	2	1	2	2	1	8
	UCGUACCGUGAGUAAUAAUGCGU		+		8							3		1		1	3
	UCGUACCGUGAGUAAUAAUGCU				1												1
	UCGUACCGUGAGUAAUAAUGU				6				1	1		1		1	1		1
	UCGUACCUUGAGUAAUAAUGCA	+	+		1						1
	UCGUACCUUGAGUAAUAAUGCG	+			1												1
	cUCGUACCGUGAGUAAUAAUG				1												1
	cUCGUACCGUGAGUAAUAAUGC				5						2	1			1		1
	cUCGUACCGUGAGUAAUAAUGCG				3												3
bta-miR-126	CGUACCGUGAGUAAUAAUGCG
bta-miR-126-3p Total					472		19	15	24	18	62	56	39	43	52	10	134
bta-miR-126-5p	UUAUUACUUUUGGUACGCGA		+		1				1
	UUAUUACUUUUGGUACGCGU		+		1				1
	AUUAUUACUUUUGGUACGCG				2						1						1
	CAUUAUUACUUUCGGUACGCG	+			1						1
	CAUUAUUACUUU--GGUACGCG	+			4						2			2
	CAUUAUUACUUU--GGUACGCGU	+	+		1									1
	CAUUAUUACUUUUGGUACG				7				1		1		1	2	2
	CAUUAUUACUUUUGGUACGA		+		4					1			2		1
	CAUUAUUACUUUUGGUACGC				52				11	2	3	6	2	7	2	10	9
	CAUUAUUACUUUUGGUACGCA		+		16		1		3	3		3	4	1			1
	CAUUAUUACUUUUGGUACGCAA		+		1						1
	CAUUAUUACUUUUGGUACGCG				695		25	5	136	41	143	74	95	37	35	25	79
	CAUUAUUACUUUUGGUACGCGA		+		139		6	7	11	7	16	17	36	2	10	9	18
	CAUUAUUACUUUUGGUACGCGAA		+		8					1	1	1	2		1		2
	CAUUAUUACUUUUGGUACGCGAU		+		2									1			1
	CAUUAUUACUUUUGGUACGCGU		+		30			2	3	2	2	7	4	2	4	1	3
	CAUUAUUACUUUUGGUACGU		+		2											2
	CAUUAUUACUUUUGGUACGUGA	+	+		1						1
	CAUUAUUACUUUUGGUACUCGA	+	+		2				1	1
	CAUUAUUACUUUUGGUAUGCG	+			1				1
	CUUUAUUACUUUUGGUACGCG	+			1					1
bta-miR-126*	CAUUAUUACUUUUGGUACGCG
bta-miR-126-5p Total					971		32	14	169	59	172	108	146	55	55	47	114
bta-miR-127	CGGAUCCGUCUGAGCUUGA		+		1										1
	UCGGAUCCGUCUGAGCUUAGCAU	+	+		1										1
	UCGGAUCCGUCUGAGCUUGG				12								1	2	8		1
	UCGGAUCCGUCUGAGCUUGGA		+		5		1						1	1		2
	UCGGAUCCGUCUGAGCUUGGAA		+		3								1		2
	UCGGAUCCGUCUGAGCUUGGC				17		3		1		2			2	6	2	1
	UCGGAUCCGUCUGAGCUUGGCA		+		4		2				1				1
	UCGGAUCCGUCUGAGCUUGGCAU		+		1										1
	UCGGAUCCGUCUGAGCUUGGCU				13		2	1	4		1	2				1	2
	UCGGAUCCGUCUGAGCUUGGCUA		+		1										1
	UCGGAUCCGUCUGAGCUUGGCUAU		+		1												1
	UCGGAUCCGUCUGAGCUUGU		+		1						1
	UCGGAUCCGUCUGAGUUUGGU	+	+		1										1
	aUCGGAUCCGUCUGAGCUUGGU		+		1						1
bta-miR-127	UCGGAUCCGUCUGAGCUUGGCU
bta-miR-127 Total					62		8	1	5		6	2	3	5	22	5	5
bta-miR-127*	CUGAAGCUCAGAGGGCUCUGAA		+		2											2
hsa-miR-127-5p	CUGAAGCUCAGAGGGCUCUGAU
bta-miR-127*Total				●	2											2
bta-miR-128	UCACAGUGAACCGGUCUCUU				2			1	1
	UCACAGUGAACCGGUCUCUUU				10		4	5	1
	UCACAGUGAACCGGUCUCUUUA		+		1		1
	UCACAGUGAACCGGUCUCUUUU				3		2			1
	UCACAGUGAACCGGUCUCUUUUU		+		1		1
bta-miR-128-2	UCACAGUGAACCGGUCUCUUUCA		+		1					1
	UCACAGUGAACCGGUCUCUUUCU		+		3			1		1				1
bta-miR-128	UCACAGUGAACCGGUCUCUUU
bta-miR-128 Total					21		8	7	2	3				1
bta-miR-129-1-3p	AAGCCCUUACCCCAAAAAGUAU				11		10	1
hsa-miR-129*	AAGCCCUUACCCCAAAAAGUAU
bta-miR-129-1-3p Total				●	11		10	1
bta-miR-129-2-3p	AAGCCCUUACCCCAAAAAGCAU				16		6	5	5
	AAGCCCUUACCCCAAAAAGCAUU				2			2
	AAGCCCUUACCCCAAAA--GCAU	+			1		1
	AAGCCCUUAUCCCAAAAAGC	+			1			1
hsa-miR-129-3p	AAGCCCUUACCCCAAAAAGCAU
bta-miR-129-2-3p Total				●	20		7	8	5
bta-miR-129-5p	CUUUUUGCGGUCUGGGCUUGC				4		4
	CUUUUUGCGGUCUGGGCUUGU		+		1		1
hsa-miR-129-5p	CUUUUUGCGGUCUGGGCUUGC
bta-miR-129-5p Total				●	5		5
bta-miR-130a	CAGUGCAAUGUUAAAAGGGCAU				4				1						1		2
hsa-miR-130a	CAGUGCAAUGUUAAAAGGGCAU
bta-miR-130a Total				●	4				1						1		2
bta-miR-132	UAACAGUCUACAGCCAUGGUCGU		+		1							1
bta-miR-132	UAACAGUCUACAGCCAUGGUCG
bta-miR-132 Total					1							1
bta-miR-133a	UGGUCCCCUUCAACCAGCUGU				2					2
	UGUUCCCCUUCAACCAGCUGU	+			1					1
	UUGGUCCCCUUCAACCAGCGGUCU	+	+		1					1
	UUGGUCCCCUUCAACCAGCUCU	+			1					1
	UUGGUCCCCUUCAACCAGCUG				3					3
	UGGGUCCCCUUCAACCAGCUGU	+			1					1
	UUGGUCCCCUUCAACCAGCUGA		+		2					2
	UUGGUCCCCUUCAACCAGCUGU				135			3		132
	UUGGUCCCCUUCAACCAGCUGUA				3					2	1
	UUGGUCCCCUUCAACCAGCUGUAU		+		1					1
	UUGGUCCCCUUCAACCAGCUGUU		+		2					2
	UUGGUCCCUUUCAACCAGCUGU	+			1					1
	UUUGGUCCCCUUCAACCAACUGU	+			1					1
	UUUGGUCCCCUUCAACCAGCU				4					4
	UUUGGUCCCCUUCAACCAGCUG				3					3
	UUUGGUCCCCUUCAACCAGCUGU				28			1		27
	UUUGGUCCCCUUCAACCAGCUGUA				1					1
hsa-miR-133a	UUUGGUCCCCUUCAACCAGCUG
bta-miR-133aTotal				●	190			4		185	1
bta-miR-133a*	AGCUGGUAAAAUGGAACCAAAU				3					3
bta-miR-133a* Total				●	3					3
bta-miR-133b	UUGGUCCCCUUCAACCAGCAU		+		1					1
	UUUGGUCCCCUUCAACCAG				1					1
	UUUGGUCCCCUUCAACCAGCUAU		+		1					1
	UUUGGUCCCCUUCAACCAGCUUU		+		1					1
hsa-miR-133b	UUUGGUCCCCUUCAACCAGCUA
bta-miR-133b Total				●	4					4
bta-miR-138-1-3p	GCUACUUCACAACACCAGGGU				2			1	1
hsa-miR-138-1*	GCUACUUCACAACACCAGGGCC
bta-miR-138-1-3p Total				●	2			1	1
bta-miR-138-5p	AGCUAGUGUUGUGAAUCAGGCCGA	+			1											1
	AGCUGGUGUUGUGAAUCAGGA		+		1		1
	AGCUGGUGUUGUGAAUCAGGCC				1		1
	AGCUGGUGUUGUGAAUCAGGCCG				3		2										1
	AGCUGGUGUUGUGAAUCAGGCU		+		1			1
bta-miR-138	AGCUGGUGUUGUGAAUCAGGCCG
bta-miR-138-5p Total					7		4	1								1	1
bta-miR-139	UCUACAGUGCACGUGUCUC				1											1
	UCUACAGUGCACGUGUCUCCAA		+		1					1
	UCUACAGUGCACGUGUCUCCAG				7			2			4		1
	UCUACAGUGCACGUGUCUCCAGU				21		2	6		1	5	2	2		1	2
	UCUACAGUGCACGUUUCUCCAG	+			1			1
bta-miR-139	UCUACAGUGCACGUGUCUCCAGU
bta-miR-139 Total					31		2	9		2	9	2	3		1	3
bta-miR-140-3p	ACCACAGGGUAGAACCACGGAAA		+		1				1
	ACCACAGGGUAGAACCACGGAAU		+		2		1							1
	UACCACAGGGUAGAACCACGGA				1												1
	UACCACAGGGUAGAACCACGGAC				1						1
bta-miR-140	UACCACAGGGUAGAACCACGGA
bta-miR-140-3p Total					5		1		1		1			1			1
bta-miR-140-5p	CAGUGGUUUUACCCUAUGGUA		+		2											2
	CAGUGGUUUUACCCUAUGGUAA		+		2				1			1
	CAGUGGUUUUACCCUAUGGUAG				2					1					1
	CAGUGGUUUUACCCUAUGGUAGU		+		5					1	1		1	1		1
hsa-miR-140-5p	CAGUGGUUUUACCCUAUGGUAG
bta-miR-140-5p Total				●	11				1	2	1	1	1	1	1	3
bta-miR-142-3p	GUAGUGUUUCCUACUUUAUGCA	+			1											1
	GUAGUGUUUCCUACUUUAUGG				2						1					1
	GUAGUGUUUCCUACUUUAUGGA				7										3	4
	UGUAGUGUUUCCUACUUUAUGG				2											2
	UGUAGUGUUUCCUACUUUAUGGA				4									1		3
hsa-miR-142-3p	UGUAGUGUUUCCUACUUUAUGGA
bta-miR-142*	AGUGUUUCCUACUUUAUGGAUG
bta-miR-142-3p Total					16						1			1	3	11
bta-miR-142-5p	UAAAGUAGAAAGCACUACU				2											2
	CCAUAAAGUAGAAAGCACUA				4						2					2
	CCAUAAAGUAGAAAGCACUAC				4						2					2
	CCCAUAAAGUAGAAAGCACUA				1						1
	CCCAUAAAGUAGAAAGCACUAC				4						1					3
	CCCAUAAAGUAGAAAGCACUAU		+		3											3
	CUCAUAAAGUAGAAAGCACUAC	+			1											1
hsa-miR-142-5p	CAUAAAGUAGAAAGCACUACU
bta-miR-142	CAUAAAGUAGAAAGCACUAC
bta-miR-142-5p Total					19						6					13
bta-miR-143	GAGAUGAAGCACUGUAGCUCU		+		5						1	1				1	2
	CGAGAUGAAGCACUGUAGCUCU	+	+		2											2
	UGAGAUGAAGCACUGUAG				1											1
	UGAGAUGAAGCACUGUAGAAA		+		1						1
	UGAGAUGAAGCACUGUAGCA		+		1						1
	UGAGAUGAAGCACUGUAGCU				15			1			1				1	9	3
	UGAGAUGAAGCACUGUAGCUA		+		1											1
	UGAGAUGAAGCACUGUAGCUC				36						2	2		7		19	6
	UGAGAUGAAGCACUGUAGCUCG				11				1		4					1	5
	UGAGAUGAAGCACUGUAGCUCGA		+		4									1		3
	UGAGAUGAAGCACUGUAGCUCGG				1											1
	UGAGAUGAAGCACUGUAGCUCGU		+		2											2
	UGAGAUGAAGCACUGUAGCUCU		+		56			1		3	9	4	6	2	5	17	9
	UGAGAUGAAGCACUGUAGCUCUU		+		1						1
	UGAGAUGAAGCACUGUAGCUGCU	+	+		1										1
	UGAGAUGAAGCACUGUAGCUU		+		1											1
	UGAGAUGAAGCACUGUAGUUC	+			1						1
	UGAGAUGAAUCACUGUAGCUC	+			1						1
	cUGAGAUGAAGCACUGUAGCUC				1			1
hsa-miR-143	UGAGAUGAAGCACUGUAGCUC
bta-miR-143 Total				●	142			3	1	3	22	7	6	10	7	58	25
bta-miR-144	UACAGUAUAGAUGAUGUACUA				3											3
hsa-miR-144	UACAGUAUAGAUGAUGUACU
bta-miR-144 Total				●	3											3
bta-miR-145*	GGAUUCCUGGAAAUACUGUUCU				1			1
hsa-miR-145*	GGAUUCCUGGAAAUACUGUUCU
bta-miR-145* Total				●	1			1
bta-miR-145	CCAGUUUUCCCAGGAAUCC				5								1			4
	CCAGUUUUCCCAGGAAUCCC				1											1
	CCAGUUUUCCCAGGAAUCCCU				1								1
	CCAGUUUUCCCAGGAAUCCGA	+	+		1							1
	UCCAGUUUUCCCAGGAAUCC				2				1				1
	UCCAGUUUUCCCAGGAAUCCC				2						1			1
	UCCAGUUUUCCCAGGAAUCCCU				2							1	1
	GUCCAAUUUUCCCAGGAAUCCCU	+			1					1
	GUCCAGUUUUCCCAGGAAU				5			2				1				2
	GUCCAGUUUUCCCAGGAAUA		+		1										1
	GUCCAGUUUUCCCAGGAAUC				7						2					4	1
	GUCCAGUUUUCCCAGGAAUCA		+		1											1
	GUCCAGUUUUCCCAGGAAUCC				57		1	5	4	2	10	4	11	2	4	8	6
	GUCCAGUUUUCCCAGGAAUCCA		+		15			2			2	2	4			2	3
	GUCCAGUUUUCCCAGGAAUCCAA		+		1						1
	GUCCAGUUUUCCCAGGAAUCCAU		+		1											1
	GUCCAGUUUUCCCAGGAAUCCC				77		1	3	7	1	19	6	14	1	4	15	6
	GUCCAGUUUUCCCAGGAAUCCCA		+		8			1			2		3			1	1
	GUCCAGUUUUCCCAGGAAUCCCU				164		3	14		9	35	23	38	3	6	9	24
	GUCCAGUUUUCCCAGGAAUCCCUA		+		3										1	1	1
	GUCCAGUUUUCCCAGGAAUCCCUU				4								2				2
	GUCCAGUUUUCCCAGGAAUCCU		+		2						1	1
	GUCCAGUUUUCCCAGGAAUCU		+		3											3
	GUCCAGUUUUCCCAGGAAUUA		+		1											1
	GUCCAGUUUUCCCAGGAAUUCCU	+			2						1		1
	GUCCAGUUUUCCCAGGUAUCCC	+			1									1
	GUCCAUUUUUCCCAGGAAUCC	+			1		1
	GUCUAGUUUUCCCAGGAAUCCCU	+			1											1
	GUUUAGUUUUCCCAGGAAUCC	+			1				1
bta-miR-145	GUCCAGUUUUCCCAGGAAUCCCU
bta-miR-145Total					371		6	27	13	13	74	39	77	8	16	54	44
bta-miR-150	CUCCCAACCCUUGUACCAGUGU				1								1
	UCUCCCAACCCUGGUACCAGUGU	+			1						1
	UCUCCCAACCCUUGUACCACCA	+			1								1
	UCUCCCAACCCUUGUACCAG				1						1
	UCUCCCAACCCUUGUACCAGA		+		1								1
	UCUCCCAACCCUUGUACCAGU				126			1	2	2	53	1	62			3	2
	UCUCCCAACCCUUGUACCAGUA		+		2						2
	UCUCCCAACCCUUGUACCAGUG				23				1	1	10		10		1
	UCUCCCAACCCUUGUACCAGUGA		+		18			1	1		6		10
	UCUCCCAACCCUUGUACCAGUGU				191					2	62	3	109	2		11	2
	UCUCCCAACCCUUGUACCAGUGUU		+		1								1
	UCUCCCAACCCUUGUACCAUUG	+			1						1
	UCUCCCAACCCUUGUACCGGU	+			1											1
	UCUCCCAACCCUUGUACCGGUCU	+			4						2		2
	UCUCCCAACCCUUGUACUAGUGU	+			1						1
	UCUCCCAACCCUUGUAUCAGUGU	+			2								2
bta-miR-150	UCUCCCAACCCUUGUACCAGUGU
bta-miR-150 Total					375			2	4	5	139	4	199	2	1	15	4
bta-miR-151-3p	UAGACUGAAGCUCCUUGAGG				1						1
	UGGACUGAAGCUCCUUGAGGU	+	+		1						1
	CUAGACUGAAGCUCCUUGAGAA		+		1								1
	CUAGACUGAAGCUCCUUGAGG				1						1
	CUAGACUGAAGCUCCUUGAGGA				1				1
	CUAGACUGAAGCUCCUUGAGGU		+		4							1		3
bta-miR-151	CUAGACUGAAGCUCCUUGAGG
bta-miR-151-3p Total					9				1		3	1	1	3
bta-miR-151-5p	UCGAGGAGCUCACAGUCUAGU				13				3	2	1	2	2	1	2
	UCGAGGAGCUCACAGUCUAGUA				1		1
	UCGAGGAGCUCACAGUCUAGUU		+		1				1
bta-miR-151*	UCGAGGAGCUCACAGUCUAGU
bta-miR-151-5p Total					15		1		4	2	1	2	2	1	2
bta-miR-152	UCAGUGCAUGACAGAACUUGG				8								1	5		2
	UCAGUGCAUGACAGAACUUGGA		+		1										1
	UCAGUGCAUGACAGAACUUGGAG		+		1												1
	UCAGUGCAUGACAGAACUUGGGU		+		1										1
hsa-miR-152	UCAGUGCAUGACAGAACUUGG
bta-miR-152 Total				●	11								1	5	2	2	1
bta-miR-181a	AACAUUCAACGCUGUCGGUA		+		2				1							1
	AACAUUCAACGCUGUCGGUAU		+		1				1
	AACAUUCAACGCUGUCGGUCU	+	+		1		1
	AACAUUCAACGCUGUCGGUGA				4		3		1
	AACAUUCAACGCUGUCGGUGAA		+		3			2	1
	AACAUUCAACGCUGUCGGUGAAA		+		1												1
	AACAUUCAACGCUGUCGGUGAG				14		7	5	1		1
	AACAUUCAACGCUGUCGGUGAGA				1			1
	AACAUUCAACGCUGUCGGUGAGU				34		11	6		2			1		5	5	4
	AACAUUCAACGCUGUCGGUGU		+		2												2
bta-miR-181a	AACAUUCAACGCUGUCGGUGAGUU
bta-miR-181a Total					63		22	14	5	2	1		1		5	6	7
bta-miR-181b	AACAUUCAUUGCUGUCGGUGG				2		1										1
	AACAUUCAUUGCUGUCGGUGGGU				1												1
bta-miR-181b	AACAUUCAUUGCUGUCGGUGGGUUU
bta-miR-181b Total					3		1										2
bta-miR-181c	AACAUUCAACCUGUCGGUCU				1				1
	AACAUUCAACCUGUCGGUGAGU				3		2		1
	AACAUUCAACCUGUCGGUGAGUUA		+		1												1
bta-miR-181c	AACAUUCAACCUGUCGGUGAGUUU
bta-miR-181c Total					5		2		2								1
bta-miR-186	AAAGAAUUCUCCUUUUGGGCU				5			1	1	1						2
	AAAGAAUUCUCCUUUUGGGCUU				1			1
	CAAAGAAUUCUCCUUU--GGGA	+	+		1		1
	CAAAGAAUUCUCCUUU--GGGCU	+			3						1	1				1
	CAAAGAAUUCUCCUUUUGGG				1						1
	CAAAGAAUUCUCCUUUUGGGC				4				1	1			1				1
	CAAAGAAUUCUCCUUUUGGGCA		+		3						2						1
	CAAAGAAUUCUCCUUUUGGGCU				205		10	7	34	12	38	11	24	9	17	24	19
	CAAAGAAUUCUCCUUUUGGGCUA		+		4					1	1					2
	CAAAGAAUUCUCCUUUUGGGCU				1					1
	CAAAGAAUUCUCCUUUUGGGCUCU	+			1												1
	CAAAGAAUUCUCCUUUUGGGCUU				15		2		2	1	1	1	1	1		1	5
	CAAAGAAUUUUCCUUUUGGGCU	+	+		1		1
	GAAAGAAUUCUCCUUUUGGGCU	+			1						1
bta-miR-186	CAAAGAAUUCUCCUUUUGGGCU
bta-miR-186 Total					246		14	9	38	17	45	13	26	10	17	30	27
bta-miR-191*	UGCGCUUGGAUUUCGUUCCC				1											1
hsa-miR-191*	GCUGCGCUUGGAUUUCGUCCCC
bta-miR-191* Total				●	1											1
bta-miR-191	CAACGGAAUCCCAAAAGCAACU	+			1												1
	CAACGGAAUCCCAAAAGCAG				1									1
	CAACGGAAUCCCAAAAGCAGAU		+		1										1
	CAACGGAAUCCCAAAAGCAGCU				34		2	3	5	2	3	1	3	3	4	2	6
	CAACGGAAUCCCAAAAGCAGCUA		+		1											1
	CAACGGAAUCCCAAAAGCAGCUG				7		2	1			1			1	1		1
bta-miR-191	CAACGGAAUCCCAAAAGCAGCUG
bta-miR-191Total					45		4	4	5	2	4	1	3	5	6	3	8
bta-miR-192	UGACCUAUGAAUUGACAGCC				2									1	1
	UGACCUAUGAAUUGACAGCCA				5									4	1
	UGACCUAUGAAUUGACAGCCAG				2									2
	UGACCUAUGAAUUGACAGCCAGU				3									3
	UGACCUAUGAAUUGACAGCCAU		+		1									1
	CUGACCUAUGAAUUGACAGC				4									1	2		1
	CUGACCUAUGAAUUGACAGCC				72		3		3			1	1	48	14	1	1
	CUGACCUAUGAAUUGACAGCCA				24						2		1	13	7		1
	CUGACCUAUGAAUUGACAGCCAA		+		1										1
	CUGACCUAUGAAUUGACAGCCAG				1		1
	CUGACCUAUGAAUUGACAGCCAGU				2					1				1
	CUGACCUAUGAAUUGACAGCCAU		+		6									5	1
	CUGACCUAUGAAUUGACAGCCC				1										1
	CUGACCUAUGAAUUGACAGCCU		+		4									2	1		1
bta-miR-192	CUGACCUAUGAAUUGACAGCCAG
bta-miR-192 Total					128		4		3	1	2	1	2	81	29	1	4
bta-miR-193a-3p	AACUGGCCUACAAAGUCCCAGU				2							1			1
	AACUGGCCUACAAAGUCCCAU		+		1						1
bta-miR-193a	AACUGGCCUACAAAGUCCCAGU
bta-miR-193a-3p Total					3						1	1			1
bta-miR-193a-5p	UGGGUCUUUGCGGGCGAGAAA		+		1						1
	UGGGUCUUUGCGGGCGAGAU				1								1
	UGGGUCUUUGCGGGCGAGAUGA				8					2		2	3		1
bta-miR-193a*	UGGGUCUUUGCGGGCGAGAUGA
bta-miR-193a-5p Total					10					2	1	2	4		1
bta-miR-193b	ACUGGCCCACAAAGUCCCGCU				1					1
	ACUGGCCCACAAAGUCCCGCUAU		+		1					1
	ACUGGCCCACAAAGUCCCGCUU				1					1
	AACUGGCCCACAAAGUCCCG				2					1					1
	AACUGGCCCACAAAGUCCCGCA		+		1					1
	AACUGGCCCACAAAGUCCCGCAU		+		1					1
	AACUGGCCCACAAAGUCCCGC				1							1
	AACUGGCCCACAAAGUCCCGCCA	+	+		1										1
	AACUGGCCCACAAAGUCCCGCU				49					35	1	9	1	1	2
	AACUGGCCCACAAAGUCCCGCUA		+		1								1
	AACUGGCCCACAAAGUCCCGCUU				6					5		1
	AACUGGCCCACAAAGUCCCGU		+		3					2	1
	AACUGGCCCAUAAAGUCCCGCU	+			2									2
hsa-miR-193b	AACUGGCCCUCAAAGUCCCGCU
bta-miR-193b Total				●	70					48	2	11	2	3	4
bta-miR-194	UGUAACAGCAACUCCAUGUGGA				6									4	2
	UGUAACAGCAACUCCAUGUGGAA		+		2									2
	UGUAACAGCAACUCCAUGUGGU		+		1									1
hsa-miR-194	UGUAACAGCAACUCCAUGUGGA
bta-miR-194 Total				●	9									7	2
bta-miR-195	UACCAGCACAGAAAUAUUGGC				1					1
	UAGCAGCACAGAAAUAUUGGC				1		1
	UAGCAGCACAGAAAUAUUGGCA				2											2
	UAGCAGCACAGAAAUAUUGGCAU		+		1											1
bta-miR-195	UAGCAGCACAGAAAUAUUGGCA
bta-miR-195 Total					5		1			1						3
bta-miR-197	UUCACCACCUUCUCCACCCAG				1				1
	UUCACCACCUUCUCCACCCAGC				2				1				1
	UUCACCACCUUCUCCACCCAGCA				1				1
hsa-miR-197	UUCACCACCUUCUCCACCCAGC
bta-miR-197 Total				●	4				3				1
bta-miR-199a-3p	AGUAGUCUGCACAUUGGUUAA		+		1											1
	CAGUAGUCUGCACAUUGGUU				2						1					1
	CAGUAGUCUGCACAUUGGUUAA		+		1								1
	ACAGUAGUCUGCACAUUGGUU				1									1
	ACAGUAGUCUGCACAUUGGUUAA		+		1											1
	UACAGUAGUCUGCACAUUGGUA		+		1								1
	UACAGUAGUCUGCACAUUGGUU				1					1
bta-miR-199a-3p	ACAGUAGUCUGCACAUUGGUUA
bta-miR-199a-3p Total					8					1	1		2	1		3
bta-miR-199a-5p	AGUGUUCAGACUACCUGUU				1							1
	CCCAGUGUUCAGACUACCUGU				2						1					1
	CCCAGUGUUCAGACUACCUGUU				10					1	2	3	1			2	1
bta-miR-199a-5p	CCCAGUGUUCAGACUACCUGUU
bta-miR-199a-5p Total					13					1	3	4	1			3	1
bta-miR-199b	CCCAGUGUUUAGACUAUCUGU				1							1
	CCCAGUGUUUAGACUAUCUGUA		+		1							1
bta-miR-199b	CCCAGUGUUUAGACUAUCUGUUC
bta-miR-199b Total					2							2
bta-miR-200a	UAACACUGUCUGGUAACGAUG				1										1
	UAACACUGUCUGGUAACGAUGU				16		1								12		3
	UAACACUGUCUGGUAACGAUGUU				11		1								8		2
bta-miR-200a	UAACACUGUCUGGUAACGAUGUU
bta-miR-200a Total					28		2								21		5
bta-miR-200b	ACUGCCUGGUAAUGAUGACU				1										1
	AUACUGCCUGGUAAUGAUGACU				1										1
	AAUACUGCCUGGUAAUGAUGACU				1										1
	U--AUACUGCCUGGUAAUGAUGA	+			1												1
	UAAUACUGCCUGGUAACGAUGU	+			1										1
	UAAUACUGCCUGGUAAUGAAA				1										1
	UAAUACUGCCUGGUAAUGAU				6										4		2
	UAAUACUGCCUGGUAAUGAUA				1										1
	UAAUACUGCCUGGUAAUGAUG				10										10
	UAAUACUGCCUGGUAAUGAUGA				26									3	21		2
	UAAUACUGCCUGGUAAUGAUGAC				18		2								12		4
	UAAUACUGCCUGGUAAUGAUGACU		+		1										1
	UAAUACUGCCUGGUAAUGAUGAU		+		1										1
	UAAUACUGCCUGGUAAUGAUGU		+		2										2
bta-miR-200b	UAAUACUGCCUGGUAAUGAUG
bta-miR-200b Total					71		2							3	57		9
bta-miR-200c	UAAUACUGCCGGGUAAUGAUG				1												1
	UAAUACUGCCGGGUAAUGAUGG				3									1			2
	UAAUACUGCCGGGUAAUGAUGGA				14										1		13
	cUAAUACUGCCGGGUAAUGAU				1												1
bta-miR-200c	UAAUACUGCCGGGUAAUGAUGGA
bta-miR-200c Total					19									1	1		17
bta-miR-204	UUCCCUUUGUCAUCCUAUGCC				2				1						1
	UUCCCUUUGUCAUCCUAUGCCU				18		3	9	6
	UUCCCUUUGUCAUCCUAUGCCUG				1		1
	UUCCCUUUGUCAUUCUAUGCCU	+			1		1
bta-miR-204	UUCCCUUUGUCAUCCUAUGCCU
bta-miR-204 Total					22		5	9	7						1
bta-miR-206	UGGAAUGUAAGGAAGUGUGU				5					5
hsa-miR-206	UGGAAUGUAAGGAAGUGUGUGG
bta-miR-206 Total				●	5					5
bta-miR-215	AUGACCUAUGAAUUGACAGAC				1										1
bta-miR-215	AUGACCUAUGAAUUGACAGACA
bta-miR-215 Total					1										1
bta-miR-218	UGUGCUUGAUCUAACCAUGU				1												1
	UUGUGCUUGAUCUAACCAUGU				60		23	1	24		1			1	3		7
	UUGUGCUUGAUCUAACCAUGUG				4		2								1		1
	UUGUGCUUGAUCUAACCAUGUGA		+		2		1							1
	UUGUGCUUGAUCUAACCAUGUGU		+		3			1							2
	UUGUGCUUGAUCUAACCAUGUU		+		1												1
bta-miR-218	UUGUGCUUGAUCUAACCAUGU
bta-miR-218 Total					71		26	2	24		1			2	6		10
bta-miR-219-3p	AGAAUUGUGGCUGGACAUCUGA				1			1
hsa-miR-219-2-3p	AGAAUUGUGGCUGGACAUCUGU
bta-miR-219-3p Total				●	1			1
bta-miR-219-5p	UGAUUGUCCAAACGCAAUUCU				2				2
	UGAUUGUCCAAACGCAAUUCUU				1			1
	UGAUUGUCCAAACGUAAUUCU	+			1				1
hsa-miR-219-5p	UGAUUGUCCAAACGCAAUUCU
bta-miR-219-5p Total				●	4			1	3
bta-miR-221	AGCUACAUUGUCUGCUGGGU				1							1
	AGCUACAUUGUCUGCUGGGUUA		+		1							1
	AGCUACAUUGUCUGCUGGGUU				2		1				1
	AGCUACAUUGUCUGCUGGGUUU				13		2	1			1	2	2		1	2	2
	AGCUACAUUGUCUGCUGGGUUU				2						1						1
bta-miR-221	AGCUACAUUGUCUGCUGGGUUU
bta-miR-221 Total					19		3	1			3	4	2		1	2	3
bta-miR-222	AGCUACAUCUGGCUACUGGGAA		+		1											1
	AGCUACAUCUGGCUACUGGGUC				2		1									1
	AGCUACAUCUGGCUACUGGGUCU				2						1						1
bta-miR-222	AGCUACAUCUGGCUACUGGGU
bta-miR-222 Total					5		1				1					2	1
bta-miR-223	UGUCAGUUUGUCAAAUACCCC				1											1
	UGUCAGUUUGUCAAAUACCCCA				1												1
hsa-miR-223	UGUCAGUUUGUCAAAUACCCCA
bta-miR-223 Total				●	2											1	1
bta-miR-224	CAAGUCACUAGUGGUUCCGUUU				2										1		1
	CAAGUCACUAGUGGUUCCGUUUA				1												1
	CAAGUCACUAGUGGUUCCGUUUAG				1												1
hsa-miR-224	CAAGUCACUAGUGGUUCCGUU
bta-miR-224 Total				●	4										1		3
bta-miR-299-5p	UGGUUUACCGUCCCACAUACAU				3		1								1		1
hsa-miR-299-5p	UGGUUUACCGUCCCACAUACAU
bta-miR-299-5p Total				●	3		1								1		1
bta-miR-320	AAAGCUGGGUUGAGAGGGCGAAA		+		1												1
	AAAAGCUGGGUUGAGAGGGAAA		+		2							2
	AAAAGCUGGGUUGAGAGGGCGA				4		2									1	1
	AAAAGCUGGGUUGAGAGGGCGAU		+		2									1	1
	AAAAGCUGGGUUGAGAGGGCGCA	+			1										1
	AAAAGCUGGGUUGAGAGGGCGU		+		1								1
bta-miR-320	AAAAGCUGGGUUGAGAGGGCGA
bta-miR-320 Total					11		2					2	1	1	2	1	2
bta-miR-323-3p	GCACAUUACACGGUCGACCUCU				1		1
hsa-miR-323-3p	CACAUUACACGGUCGACCUCU
bta-miR-323-3p Total				●	1		1
bta-miR-324-3p	ACUGCCCCAGGUGCUGCUGGA		+		1											1
	ACUGCCCCAGGUGCUGCUGGU		+		6				1						1	3	1
	ACUGCCCCAGGUGCUGCUGGUA		+		2									1		1
	ACUGCCCCAGGUGCUGCUGGUAA		+		1												1
	ACUGCCCCAGGUGCUGCUGGUU		+		3		1			2
	ACUGCCCCAGGUGCUGCUGGUUU				1		1
	ccACUGCCCCAGGUGCUGCUGG				1				1
	ccACUGCCCCAGGUGCUGCUGGUU		+		1		1
hsa-miR-324-3p	ACUGCCCCAGGUGCUGCUGG
bta-miR-324-3p Total				●	16		3		2	2				1	1	5	2
bta-miR-329a	ACACACCUGGUUAACCUCUCU		+		2			1	1
	AACACACCUGGUUAACCUCUC		+		37		1	6	30
	AACACACCUGGUUAACCUCUCA	+	+		3				3
	AACACACCUGGUUAACCUCUCC		+		13			4	9
	AACACACCUGGUUAACCUCUCU				6			2	4
	AACACACCUGGUUAACCUCU				2				1							1
	AACACACCUGGUUAACCUCUA		+		2		1	1
	AACACACCUGGUUAACCUCUU				5				4				1
	AACACACCUGGUUAACCUCUUU				3			1			2
hsa-miR-329	AACACACCUGGUUAACCUCUUU				73
bta-miR-329a Total				●	73		2	15	52		2		1			1
bta-miR-329b	AACACACCUGGUUAACCUUUCU		+		2				2
	AACACACCUGGUUAACCUUUUU				1			1
bta-miR-329b Total				●	3			1	2
bta-miR-331-5p	CUAGGUAUGGUCCCAGGGAU				1											1
	UCUAGGUAUGGUCCCAGGGAU				4						2						2
	UUCUAGGUAUGGUCCCAGGAG	+			1												1
	UUCUAGGUAUGGUCCCAGGGAUU				2												2
hsa-miR-331-5p	CUAGGUAUGGUCCCAGGGAUCC
bta-miR-331-5p Total				●	8						2					1	5
bta-miR-338-3p	UCCAGCAUCAGUGAUUUUGUUU		+		1		1
hsa-miR-338-3p	UCCAGCAUCAGUGAUUUUGUUG
bta-miR-338-3p Total				●	1		1
bta-miR-338-5p	AACAAUAUCCUGGUGCUGAGU				4				4
	AACAAUAUCCUGGUGCUGAGUAA		+		1				1
hsa-miR-338-5p	AACAAUAUCCUGGUGCUGAGUG
bta-miR-338-5p Total				●	5				5
bta-miR-339-5p	UCCCUGUCCUCCAGGAGCUCAA		+		1		1
	UCCCUGUCCUCCAGGAGCUCAAU		+		1					1
	UCCCUGUCCUCCAGGAGCUCAC				4		1			2							1
	UCCCUGUCCUCCAGGAGCUCAU		+		2									2
hsa-miR-339-5p	UCCCUGUCCUCCAGGAGCUCACG
bta-miR-339-5p Total				●	8		2			3				2			1
bta-miR-340	UUAUAAAGCAAUGAGACUGAUU				1		1
hsa-miR-340	UUAUAAAGCAAUGAGACUGAUU
bta-miR-340 Total				●	1		1
bta-miR-342	UCUCACACAGAAAUCGCACCCAU				1				1
	UCUCACACAGAAAUCGCACCCUU		+		1						1
	UCUCACACAGAAAUCGCACUCAU	+			1						1
bta-miR-342	UCUCACACAGAAAUCGCACCCAUCU
bta-miR-342 Total					3				1		2
bta-miR-345-3p	CCUGAACUAGGGGUCUGGAGU				2					1							1
mmu-miR-345-3p	CCUGAACUAGGGGUCUGGAGAC
bta-miR-345-3p Total				●	2					1							1
bta-miR-345-5p	GCUGACUCCUAGUCCAGUGCU				21		2	3		6	1	1	1	2		2	3
bta-miR-345	GCUGACUCCUAGUCCAGUGCU
bta-miR-345-5p Total					21		2	3		6	1	1	1	2		2	3
bta-miR-361-3p	UCCCCCAGGUGUGAUUCUGAUA		+		1						1
	UCCCCCAGGUGUGAUUCUGAUU				1						1
	UCCCCCAGGUGUGAUUCUGAUUU				1						1
hsa-miR-361-3p	UCCCCCAGGUGUGAUUCUGAUUU
bta-miR-361-3p Total				●	3						3
bta-miR-361-5p	UUAUCAGAAUCUCCAGGGGU				1				1
bta-miR-361	UUAUCAGAAUCUCCAGGGGUAC
bta-miR-361-5p Total					1				1
bta-miR-362-5p	AAUCCUUGGAACCUAGGUGUGA				8				1	2		2			2	1
	AAUCCUUGGAACCUAGGUGUGAG				1												1
	AAUCCUUGGAACCUAGGUGUGAGU				2											2
hsa-miR-362-5p	AAUCCUUGGAACCUAGGUGUGAGU
bta-miR-362-5p Total				●	11				1	2		2			2	3	1
bta-miR-363	AUUGCACGGUAUCCAUCUGCGU		+		1										1
bta-miR-363	AUUGCACGGUAUCCAUCUGCG
bta-miR-363 Total					1										1
bta-miR-365	AAUGCCCCUAAAAGUCCUUAUU		+		1								1
	UAAUGCCCCUAAAAAUCCUAAU				1					1
	UAAUGCCCCUAAAAAUCCUA		+		1									1
	UAAUGCCCCUAAAAAUCCUU				2										2
	UAAUGCCCCUAAAAAUCCUUA				4				1			1	1			1
	UAAUGCCCCUAAAAAUCCUUAA		+		6					3		1		2
	UAAUGCCCCUAAAAAUCCUUAC	+			4										3	1
	UAAUGCCCCUAAAAAUCCUUAU				42			1	5	17		6	5	1	7
	UAAUGCCCCUAAAAAUCCUUAUU				3									2	1
	UAAUGCCCCUAAAAGUCCUUAU		+		1								1
	UAAUGCCCCUGAAAAUCCUUAAA		+		1						1
	UAAUGCCCCUGAAAAUCCUUAU		+		2								2
	UAAUGCCCUUAAAAAUCCUUAU	+			1									1
	UAAUGCUCCUAAAAAUCCUUAU	+			1										1
bta-miR-365	UAAUGCCCCUAAAAAUCCUUAU
bta-miR-365 Total					70			1	6	21	1	8	10	7	14	2
bta-miR-369-3p	AAUAAUACAUGGUUGAUCUUU				3		2		1
bta-miR-369-3p	AAUAAUACAUGGUUGAUCUUU
bta-miR-369-3p Total					3		2		1
bta-miR-374a	UAUAAUACAACCUGAUAAGU				1				1
	UUAUAAUACAACCUGAUAAGU				10				3				1		4	1	1
	UUAUAAUACAACCUGAUAAGUGA		+		1						1
	UUAUAAUACAACCUGAUAAGUGU				2						1			1
bta-miR-374a	UUAUAAUACAACCUGAUAAGUG
bta-miR-374a Total					14				4		2		1	1	4	1	1
bta-miR-374b	AUAUAAUACAACCUGCUAAGU				6				1		1	1	1		2
	AUAUAAUACAACCUGCUAAGUGA		+		1										1
	AUAUAAUACAACCUGCUAAGUGU				7				1			1			1	4
hsa-miR-374b	AUAUAAUACAACCUGCUAAGUG
bta-miR-374b Total				●	14				2		1	2	1		4	4
bta-miR-375	UUGUUCGUUCGGCUCGCGUGA				1												1
	UUUGUUCGUUCGGCUCGCGUGA				1												1
hsa-miR-375	UUUGUUCGUUCGGCUCGCGUGA
bta-miR-375 Total				●	2												2
bta-miR-376b	AUCAUAGAGGAAAAUCCAUGU				2										2
hsa-miR-376b	AUCAUAGAGGAAAAUCCAUGUU
bta-miR-376b Total				●	2										2
bta-miR-376c	AACAUAGAGGAAAUUCCACGU				2											1	1
	AACAUAGAGGAAAUUCCACGUGAC	+			1											1
	AACAUGGAGGAAAUUCCACGU		+		2							1			1
hsa-miR-376c	AACAUAGAGGAAAUUCCACGU
bta-miR-376c Total				●	5							1			1	2	1
bta-miR-378	CUGGACUUGGAGUCAGAAGGAA		+		1								1
	CUGGACUUGGAGUCAGAAGGC				4					3				1
	CUGGACUUGGAGUCAGAAGGCA		+		1					1
	CUGGACUUGGAGUCAGAAGGCCA		+		1					1
	CUGGACUUGGAGUCAGAAGGU		+		1					1
	ACUGGACUUGGAAUCAGAAGGC				1					1
	ACUGGACUUGGAGUCAGAAGA		+		1					1
	ACUGGACUUGGAGUCAGAAG				1					1
	ACUGGACUUGGAGUCAGAAGG				20					16	2	1					1
	ACUGGACUUGGAGUCAGAAGGA		+		11					7	2	1			1
	ACUGGACUUGGAGUCAGAAGGAA		+		2						2
	ACUGGACUUGGAGUCAGAAGGAU		+		1												1
	ACUGGACUUGGAGUCAGAAGGC				108		1	1		86	7	6	4		2		1
	ACUGGACUUGGAGUCAGAAGGCA		+		23					15	2	1	2			1	2
	ACUGGACUUGGAGUCAGAAGGU		+		5					2	1	1	1
	ACUGGACUUGGAGUCAGAU		+		1					1
hsa-miR-378	ACUGGACUUGGAGUCAGAAGG
bta-miR-378 Total				●	182		1	1		136	16	10	8	1	3	1	5
bta-miR-380-3p	UAUGUAAUGUGGUCCACGUCU				2						1					1
bta-miR-380-3p	UAUGUAAUGUGGUCCACGUCU
bta-miR-380-3p Total					2						1					1
bta-miR-382	AGUUGUUCGUGGUGGAUUCG				1		1
	GAAGUUGUUCGUGGUGGAUUC				2		1	1
	GAAGUUGUUCGUGGUGGAUUCG				2			1				1
hsa-miR-382	GAAGUUGUUCGUGGUGGAUUCG
bta-miR-382 Total				●	5		2	2				1
bta-miR-409	AAUGUUGCUCGGUGAACCCCU				4			1	1							2
	GAAUGUUACUCGGUGAACCCCU				1				1
	GAAUGUUGCUCGGUGAACCC				1						1
	GAAUGUUGCUCGGUGAACCCC				2		1							1
	GAAUGUUGCUCGGUGAACCCCU				27		9	8	4		1			1		4
	GAAUGUUGCUCGGUGAACCCCUA		+		1									1
	GAAUGUUGCUCGGUGAACCCU				1											1
	GAAUGUUGCUCGGUGAAUCCCU	+			1			1
	cGAAUGUUGCUCGGUGAACCCCU				5		1	1						2		1
hsa-miR-409-3p	GAAUGUUGCUCGGUGAACCCCU
bta-miR-409 Total				●	43		11	11	6		2			5		8
bta-miR-409*	AGGUUACCCGAGCAACUUUGCAU				1		1
hsa-miR-409-5p	AGGUUACCCGAGCAACUUUGCAU
bta-miR-409* Total				●	1		1
bta-miR-411	UAGUAGACCGUAUAGCGUAC				1									1
hsa-miR-411	UAGUAGACCGUAUAGCGUACG
bta-miR-411 Total				●	1									1
bta-miR-423-3p	AGCUCGGUCUGAGGCCCCUCAGU				1						1
	AGCUCGGUCUGAGGCCCCUCAUU		+		2			2
	AGCUCGGUCUGAGGCCCCUCU		+		1										1
	AAGCUCGGUCUGAGGCCCCUCU		+		1								1
bta-miR-423	AAGCUCGGUCUGAGGCCCCUCAGU
bta-miR-423-3p Total					5			2			1		1		1
bta-miR-423-5p	UGAGGGGCAGAGAGCGAGUAA		+		1			1
hsa-miR-423-5p	UGAGGGGCAGAGAGCGAGACUUU
bta-miR-423-5p Total				●	1			1
bta-miR-424	CAGCAGCAAUUCAUGUUUUGA				1										1
hsa-miR-424	CAGCAGCAAUUCAUGUUUUGAA
bta-miR-424 Total				●	1										1
bta-miR-425-3p	AUCGGGAAUGUCGUGUCCGCCC				2											2
bta-miR-425-3p	AUCGGGAAUGUCGUGUCCGCCC
bta-miR-425-3p Total					2											2
bta-miR-425-5p	AUGACACGAUCACUCCCGUUGA				1										1
	AUGACAUGAUCACUCCCGUUGAGUU		+		1											1
	aAUGACACGAUCACUCCCGUUGA				1												1
bta-miR-425-5p	AUGACACGAUCACUCCCGUUGA
bta-miR-425-5p Total					3										1	1	1
bta-miR-429	AAUACUGUCUGGUAAUGCCGUAU		+		1										1
	UAAUACUGUCUGGUAAUGCC				1										1
	UAAUACUGUCUGGUAAUGCCA		+		1										1
	UAAUACUGUCUGGUAAUGCCGU				10										7		3
hsa-miR-429	UAAUACUGUCUGGUAAAACCGU
bta-miR-429 Total				●	13										10		3
bta-miR-433	AUCAUGAUGGGCUCCUCGGUCU	+			1				1
	AUCAUGAUGGGCUCCUCGGUGU				1		1
hsa-miR-433	AUCAUGAUGGGCUCCUCGGUGU
bta-miR-433 Total				●	2		1		1
bta-miR-450	UUUUGCGAUGUGUUCCUAAUA				2							1			1
	UUUUGCGAUGUGUUCCUAAUAU				3							1			1		1
	UUUUGCGAUGUGUUCCUAAUAUA		+		1												1
bta-miR-450	UUUUGCGAUGUGUUCCUAAUAU
bta-miR-450 Total					6							2			2		2
bta-miR-451	AACCGUUACCAUUACUGAGUUU				1											1
	AAACCGUUACCAUUACUGA				1											1
	AAACCGUUACCAUUACUGAGU				5											5
	AAACCGUUACCAUUACUGAGUU				12			1								11
	AAACCGUUACCAUUACUGAGUUU				23						1					22
	AAACCGUUACCAUUACUGAGUUUA				13											13
	AAACCGUUACCAUUACUGAGUUUAG				1											1
hsa-miR-451	AAACCGUUACCAUUACUGAGUU
bta-miR-451 Total				●	56			1			1					54
bta-miR-452	UGUUUGCAGAGGAAACUGAG				1										1
hsa-miR-452	AACUGUUUGCAGAGGAAACUGA
bta-miR-452 Total				●	1										1
bta-miR-455-3p	GCAGUCCAUGGGCAUAUACA				1		1
	GCAGUCCAUGGGCAUAUACAC				3									2			1
bta-miR-455*	GCAGUCCAUGGGCAUAUACACU
bta-miR-455-3p Total					4		1							2			1
bta-miR-455-5p	UAUGUGCCUUUGGACUACAUCG				19		11	1						1	2	2	2
	UAUGUGCCUUUGGACUACAUCGA		+		1										1
	UAUGUGCCUUUGGACUACAUCGU				1		1
	gUAUGUGCCUUUGGACUACAU				1		1
	gUAUGUGCCUUUGGACUACAUAA		+		1		1
bta-miR-455	UAUGUGCCUUUGGACUACAUC
bta-miR-455-5p Total					23		14	1						1	3	2	2
bta-miR-484	UCAGGCUCAGUCCCCUCCCGAAA		+		1							1
	UCAGGCUCAGUCCCCUCCCGAAU		+		1							1
	UCAGGCUCAGUCCCCUCCCGAU				9		1	1	1		1					4	1
	UCAGGCUCAGUCCCCUCCCGAUA				1											1
	UCAGGCUCAGUCCCCUCCCGAUU		+		3			1							1	1
	UCAGGCUUAGUCCCUCCCCGAU	+			2											2
bta-miR-484	UCAGGCUCAGUCCCCUCCCGAU
bta-miR-484 Total					17		1	2	1		1	2			1	8	1
bta-miR-485-5p	AGAGGCUGGCCGUGAUGAAUUCU		+		1				1
hsa-miR-485-5p	AGAGGCUGGCCGUGAUGAAUUC
bta-miR-485-5p Total				●	1				1
bta-miR-486-5p	UCCUGUACUGAGCUGCCCCGA				19		2			11						6
	UCCUGUACUGAGCUGCCCCGAA		+		1					1
	UCCUGUACUGAGCUGCCCCGAG				5		3									2
	UCCUGUACUGAGCUGCCCCGAGU				4											4
	UCCUGUACUGAGCUGCCCCGAU		+		1								1
	UCCUGUACUGAGCUGUCCCGAGU	+			2											2
	UC--UGUACUGAGCUGCCCCGAGU	+			1											1
hsa-miR-486-5p	UCCUGUACUGAGCUGCCCCGAG
bta-miR-486-5p Total				●	33		5			12			1			15
bta-miR-494	UGAAACAUACACGGGAAACCUCU				1								1
hsa-miR-494	UGAAACAUACACGGGAAACCUC
bta-miR-494 Total				●	1								1
bta-miR-495	AAACAAACAUGGUGCACUUCUUU				1										1
hsa-miR-495	AAACAAACAUGGUGCACUUCUU
bta-miR-495 Total				●	1										1
bta-miR-497	AGCAGCACACUGUGGUUUGU				1											1
	CAGCACCACACUGUGGUUUGU				1												1
	CAGCAGCACACUGUGGUUUGU				22		3		1	1	4	1		1		6	5
	CAGCAGCACACUGUGGUUUGUAA		+		1									1
bta-miR-497	CAGCAGCACACUGUGGUUUGUA
bta-miR-497 Total					25		3		1	1	4	1		2		7	6
bta-miR-499	UUAAGACUUGCAGUGAUGUUU				1					1
bta-miR-499	UUAAGACUUGCAGUGAUGUUU
bta-miR-499 Total					1					1
bta-miR-500-3p	AUGCACCUGGGCAAGGAUUCU				4				1	2			1
	AUGCACCUGGGCAAGGAUUCUA		+		1				1
	AUGCACCUGGGCAAGGAUUCUGA		+		1						1
	aAUGCACCUGGGCAAGGAUUCUG				1		1
hsa-miR-500*	AUGCACCUGGGCAAGGAUUCUG
bta-miR-500-3p Total				●	7		1		2	2	1		1
bta-miR-500-5p	UAAUCCUUGCUACCUGGGUGAG				2			1							1
	UAAUCCUUGCUACCUGGGUGAGA				1									1
	UAAUCCUUGCUACCUGGGUGAGU		+		1										1
hsa-miR-500	UAAUCCUUGCUACCUGGGUGAGA
bta-miR-500-5p Total				●	4			1						1	2
bta-miR-504	AGACCCUGGUCUGCACUCUGUC				1			1
	AGACCCUGGUCUGCACUCUGUCA		+		2		1			1
	AGACCCUGGUCUGCACUCUGUCU				2			2
	AGACCCUGGUCUGCACUCUGUCUU		+		1					1
hsa-miR-504	AGACCCUGGUCUGCACUCUAUC
bta-miR-504 Total				●	6		1	3		2
bta-miR-505	CAACACUUGCUGGUUUCCU				1										1
	GUCAACACUUGCUGGUUUCC				1						1
	GUCAACACUUGCUGGUUUCCU				1						1
	CGUCAACACUUGCUGGUUUCC				1											1
hsa-miR-505	CGUCAACACUUGCUGGUUUCCU
bta-miR-505 Total				●	4						2				1	1
bta-miR-532-3p	CCUCCCACACCCAAGGCUUGC				4			1	1	1			1
	CCUCCCACACCCAAGGCUUGCA				7				1	3			2		1
	CCUCCCACACCCAAGGCUUGCAA		+		1					1
	CCUCCCACACCCAAGGCUUGCAU		+		1						1
	CCUCCCACACCCAAGGCUUGU		+		1										1
hsa-miR-532-3p	CCUCCCACACCCAAGGCUUGCA
bta-miR-532-3p Total				●	14			1	2	5	1		3		2
bta-miR-532-5p	CAUGCCUUGAGUGUAGGACC				2									1		1
	CAUGCCUUGAGUGUAGGACCGAU		+		1									1
	CAUGCCUUGAGUGUAGGACCGU				27		1	2	3	1	2	1	1		6	6	4
	CAUGCCUUGAGUGUAGGACCGUA		+		1											1
	aCAUGCCUUGAGUGUAGGACCGU				1											1
bta-miR-532	CAUGCCUUGAGUGUAGGACCGU
bta-miR-532-5p Total					32		1	2	3	1	2	1	1	2	6	9	4
bta-miR-539	GGAGAAAUUAUCCU--GGUGUGU	+			1		1
	GGAGAAAUUAUCCUUGGUGUGU				2		1	1
hsa-miR-539	GGAGAAAUUAUCCUUGGUGUGU
bta-miR-539 Total				●	3		2	1
bta-miR-542-5p	UCGGGGAUCAUCAUGUCACGAG				1										1
hsa-miR-542-5p	UCGGGGAUCAUCAUGUCACGAGA
bta-miR-542-5p Total				●	1										1
bta-miR-551b	CGACCCAUACUUGGUUUCAGU		+		1				1
	CGACCCAUACUUGGUUUCAGUU		+		1		1
	GCGACCCAUACUUGG--UUCAGU	+	+		1		1
	GCGACCCAUACUUGGUUUCAC				1			1
	GCGACCCAUACUUGGUUUCAG				1												1
	GCGACCCAUACUUGGUUUCAGU		+		17		5	1							1		10
hsa-miR-551b	GCGACCCAUACUUGGUUUCAG
bta-miR-551b Total				●	22		7	2	1						1		11
bta-miR-574-3p	CACGCUCAUGCACACACCCACA				2			1			1
hsa-miR-574-3p	CACGCUCAUGCACACACCCACA
bta-miR-574-3p Total				●	2			1			1
bta-miR-592	UUGUGUCAAUAUGCGAUGAUGU				1		1
hsa-miR-592	UUGUGUCAAUAUGCGAUGAUGU
bta-miR-592 Total				●	1		1
bta-miR-652	AAUGGCGCCACUAGGGUUGUG				1												1
	AAUGGCGCCACUAGGGUUGUGA		+		1												1
	AAUGGCGCCACUAGGGUUGUGU		+		7		2			1				1			3
hsa-miR-652	AAUGGCGCCACUAGGGUUGUG
bta-miR-652 Total				●	9		2			1				1			5
bta-miR-660	UACCCAUUGCAUAUCGGAGCUG				1												1
bta-miR-660	UACCCAUUGCAUAUCGGAGCUG
bta-miR-660 Total					1												1
bta-miR-874	CUGCCCUGGCCCGAGGGACCGAA		+		1										1
	CUGCCCUGGCCCGAGGGACCGACA		+		5		1									4
	CUGCCCUGGCCCGAGGGACCGAU		+		2										2
hsa-miR-874	CUGCCCUGGCCCGAGGGACCGA
bta-miR-874 Total				●	8		1								3	4
bta-miR-885-3p	AGGCAGCGGGGUGUAGUGGAU				1		1
hsa-miR-885-3p	AGGCAGCGGGGUGUAGUGGAUA
bta-miR-885-3p Total				●	1		1
bta-miR-1185	AGAGGAUACCCUUUGUAUGUU				1					1
	AGAGGAUACCCUUUGUAUGUUC				3			2		1
hsa-miR-1185	AGAGGAUACCCUUUGUAUGUU
bta-miR-1185 Total				●	4			2		2
bta-miR-1224-5p	GUGAGGACUCGGGAGGUGGA				5		4	1
	GUGAGGACUCGGGAGGUGGAG				3		2		1
hsa-miR-1224-5p	GUGAGGACUCGGGAGGUGG
bta-miR-1224-5p Total				●	8		6	1	1
bta-miR-1388-3p	AUCUCAGGUUUGUCAGCCCGCA				1									1
oan-miR-1388	AUCUCAGGUUCGUCAGCCCAUG
bta-miR-1388-3p Total				●	1									1
bta-miR-1388-5p	AGGACUGUCCAACCUGAGAAU				1											1
oan-miR-1388*	AGGACUGUCUAACCUGAGAAUG
bta-miR-1388-5p Total				●	1											1
bta-miR-1468	CUCCGUUUGCCUGUUUUGCU				1												1
	CUCCGUUUGCCUGUUUUGCUGA				4							1	1		2
hsa-miR-1468	CUCCGUUUGCCUGUUUCGCUG
bta-miR-1468 Total				●	5							1	1		2		1
Overall miRNAs					12767		1119	926	1087	980	1319	1156	1351	1317	1162	1102	1248
Novel miRNA candidates
un01	AAAAACCUGAGUGAACUUUUC				1				1
un02	AAACAUCUGGUUGGUUGAGAGA				1									1
un03	AAACCCGAACGAACUUUUGGGCC				1										1
un04	AAAGCUGAAUGAACUUUUUGGC				1									1
un05	UUUGCACCUCUGAGAGUGGAG				1									1
un06	AACCCCAGAGAAACUUUCUGGC				1				1
un07	AAGAGUUUGUUCGGGUUUCUC				2		1					1
un08	AAGUACAGGAUGCCCAAUGAAU				1				1
un09	AGCCCUUCCCUUUCACUGGCC				1			1
	AGCCCUUCCCUUUCACUGGCCU				2			2
un09 Total					3			3
un10	AGCGAGGUUGCCCUUUGUAUAU				1		1
un11	CAGUCCGGUCCCGCGGUGUCUCC				1			1
un12	CCUCAGUCAGCCUUGUGGAU				2												2
	CCUCAGUCAGCCUUGUGGAUGU				44					1	3	2	8	3	13	1	13
	CCUCAGUCAGCCUUGUGGAUGUU				1										1
	CUCAGUCAGCCUUGUGGAUGU				6								1			2	3
	CUCAGUCAGCCUUGUGGAUGUA		+		2							1					1
	CUCAGUCAGCCUUGUGGAUGUAA		+		1												1
un12 Total					56					1	3	3	9	3	14	3	20
un13	GAAGUUGCCCAUGUUCUUUUCG				1												1
un14	GAGAGAUCAGAGGCGCAGAGU				2			1				1
un15	GCGGCCCGCGGGCUCGGAUGCUA				1		1
un16	UUACUCUGAGUAACCUAACUGU				1										1
un17	GGACUUCCCUGGUAGCUCAGC				2			2
un18	GGUUGAUCAGAGAACAUACAUU				1						1
un19	GUCAGGAUGGCCGAGUGGUC				1				1
un20	GUGGUUAUCCCUGCUGUGUUCG				1		1
un21	UCCCCUUCCUUCCGGCCUCCGCC				1											1
un22	UCCGCCUUGUGCUUCCUGCAU				1									1
un23	GAAAAGUUCGUUCGGGUUUUU				1						1
	UGAAAAGUUCGUUCGGGUUUU				2								2
	UGAAAAGUUCGUUCGGGUUUUU				6		1				5
un23 Total					9		1				6		2
un24	UGCGGGAUCUUUAGUUGUGG				1		1
	UGCGGGAUCUUUAGUUGUGGU				2								1			1
	UGCGGGAUCUUUAGUUGUGGUA		+		1												1
	UGCGGGAUCUUUAGUUGUGGUG				2									1			1
un24 Total					6		1						1	1		1	2
un25	UGGGGGGAGGCCACACCAUGUCA				1								1
un26	UUGUGGCCGCAGCAACCUCGGU				1											1
un27	UUCGACUCCCGGUGUGGGAACCA				1				1
un28	GUGGACUUCCCUGGUAGCUCAGCU				1			1
un29	GUCAGGAUGGCCGAGCGGUCU				1				1
Overall					102		6	8	6	1	10	5	13	8	16	6	23
