# Supplementary material for: Characterization of bovine miRNAs by sequencing and bioinformatics analysis
Source: BMC Mol Biol. 2009 Sep 16;10:90. doi: 10.1186/1471-2199-10-90 (PMC2761914; doi:10.1186/1471-2199-10-90)
Supplement: Additional file 5 — Table S4 - Comparison of bovine miRNA genes with those from other three mammalian species. 1: Genes for miRNA and related miRNA counted together are highlighted in yellow; "/" means "or". 2: All miRNA genes were from miRBase 12.0 and our study. 3: Star miRNAs were not listed here. [file 1471-2199-10-90-S5.xls]

## Sheet: S4
Table S4. Comparison of bovine miRNA genes with those from other three mammalian species
1: Genes for miRNA and related miRNA counted together are highlighted in yellow; "/" means "or". 2: All miRNA genes were from miRBase 12.0 and our study. 3: Star miRNAs were not listed here.
	Number of gene copies2				Mature miRNA3
Precursor1	human	bovine	mouse	Rat	human	bovine	mouse	Rat
let-7a	3	3	2	2	hsa-let-7a	bta-let-7a	mmu-let-7a	rno-let-7a
let-7b	1	1	1	1	hsa-let-7b	bta-let-7b	mmu-let-7b	rno-let-7b
let-7c	1	1	2	2	hsa-let-7c	bta-let-7c	mmu-let-7c	rno-let-7c
let-7d	1	1	1	1	hsa-let-7d	bta-let-7d	mmu-let-7d	rno-let-7d
let-7e	1	1	1	1	hsa-let-7e	bta-let-7e	mmu-let-7e	rno-let-7e
let-7f	2	2	2	2	hsa-let-7f	bta-let-7f	mmu-let-7f	rno-let-7f
let-7g	1	1	1		hsa-let-7g	bta-let-7g	mmu-let-7g
let-7i	1	1	1	1	hsa-let-7i	bta-let-7i	mmu-let-7i	rno-let-7i
let-7(a-i)	11	11	11	10
mir-1	2	2	2	1	hsa-miR-1	bta-miR-1	mmu-miR-1	rno-miR-1
mir-7/a	3	3	2	2	hsa-miR-7	bta-miR-7	mmu-miR-7a	rno-miR-7a
mir-7b	0	0	1	1			mmu-miR-7b	rno-miR-7b
mir-7,a,b	3	3	3	3
mir-9	3	2	3	3	hsa-miR-9	bta-miR-9-5p; bta-miR-9-3p	mmu-miR-9	rno-miR-9
mir-10a	1	1	1	1	hsa-miR-10a	bta-miR-10a	mmu-miR-10a	rno-miR-10a-5P; rno-miR-10a-3p
mir-10b	1	1	1	1	hsa-miR-10b	bta-miR-10b	mmu-miR-10b	rno-miR-10b
mir-15a	1	1	1		hsa-miR-15a	bta-miR-15a	mmu-miR-15a
mir-15b	1	1	1	1	hsa-miR-15b	bta-miR-15b	mmu-miR-15b	rno-miR-15b
mir-16/a	2	1	2	1	hsa-miR-16	bta-miR-16a	mmu-miR-16	rno-miR-16
mir-16b	0	1	0	0		bta-miR-16b
mir-16,a,b	2	2	2	1
mir-17	1	1	1	2	hsa-miR-17-5p; hsa-miR-17-3p	bta-miR-17-5p; bta-miR-17-3p	mmu-miR-17	rno-miR-17-5p; rno-miR-17-3p
mir-18a	1	1	1	1	hsa-miR-18a	bta-miR-18a	mmu-miR-18a	rno-miR-18a
mir-18b	1	1	1		hsa-miR-18b	bta-miR-18b	mmu-miR-18b	rno-miR-18b
mir-19a	1	1	1	1	hsa-miR-19a	bta-miR-19a	mmu-miR-19a	rno-miR-19a
mir-19b	2	2	2	2	hsa-miR-19b	bta-miR-19b	mmu-miR-19b	rno-miR-19b
mir-20a	1	1	1	1	hsa-miR-20a	bta-miR-20a	mmu-miR-20a	rno-miR-20a
mir-20b	1	1	1	1	hsa-miR-20b	bta-miR-20b	mmu-miR-20b	rno-miR-20b-5P; rno-miR-20b-3P
mir-21	1	1	1	1	hsa-miR-21	bta-miR-21	mmu-miR-21	rno-miR-21
mir-22	1	1	1	1	hsa-miR-22	bta-miR-22-5p; bta-miR-22-3p,	mmu-miR-22	rno-miR-22
mir-23a	1	1	1	1	hsa-miR-23a	bta-miR-23a	mmu-miR-23a	rno-miR-23a
mir-23b	1	1	1	1	hsa-miR-23b	bta-miR-23b	mmu-miR-23b	rno-miR-23b
mir-24	2	2	2	2	hsa-miR-24	bta-miR-24-5p; bta-miR-24-3p	mmu-miR-24	rno-miR-24
mir-25	1	1	1	1	hsa-miR-25	bta-miR-25	mmu-miR-25	rno-miR-25
mir-26a	2	2	2	1	hsa-miR-26a	bta-miR-26a	mmu-miR-26a	rno-miR-26a
mir-26b	1	1	1	1	hsa-miR-26b	bta-miR-26b	mmu-miR-26b	rno-miR-26b
mir-27a	1	1	1	1	hsa-miR-27a	bta-miR-27a	mmu-miR-27a	rno-miR-27a
mir-27b	1	1	1	1	hsa-miR-27b	bta-miR-27b	mmu-miR-27b	rno-miR-27b
mir-28	1	1	1	1	hsa-miR-28-5p; hsa-miR-28-3p	bta-miR-28-5p; bta-miR-28-3p	mmu-miR-28	rno-miR-28
mir-29a	1	1	1	1	hsa-miR-29a	bta-miR-29a-5p; bta-miR-29a-3p	mmu-miR-29a	rno-miR-29a
mir-29b	2	2	2	2	hsa-miR-29b	bta-miR-29b	mmu-miR-29b	rno-miR-29b
mir-29c	1	2	1	1	hsa-miR-29c	bta-miR-29c-5p; bta-miR-29c-1-3p	mmu-miR-29c	rno-miR-29c
mir-30a	1	1	1	1	hsa-miR-30a	bta-miR-30a	mmu-miR-30a	rno-miR-30a
mir-30b	1	1	1	1	hsa-miR-30b	bta-miR-30b	mmu-miR-30b	rno-miR-30b-5P; rno-miR-30b-3P
mir-30c	2	1	2	2	hsa-miR-30c	bta-miR-30c	mmu-miR-30c	rno-miR-30c
mir-30d	1	1	1	1	hsa-miR-30d	bta-miR-30d	mmu-miR-30d	rno-miR-30d
mir-30e	1	1	1	1	hsa-miR-30e	bta-miR-30e	mmu-miR-30e	rno-miR-30e
mir-30f	0	1	0	0		bta-miR-30f
mir-30(a-f)	6	6	6	6
mir-31	1	1	1	1	hsa-miR-31	bta-miR-31	mmu-miR-31	rno-miR-31
mir-32	1	1	1	1	hsa-miR-32	bta-miR-32	mmu-miR-32	rno-miR-32
mir-34a	1	1	1	1	hsa-miR-34a	bta-miR-34a	mmu-miR-34a	rno-miR-34a
mir-34b	1	1	1	1	hsa-miR-34b	bta-miR-34b	mmu-miR-34b-5p; mmu-miR-34b-5p	rno-miR-34b
mir-34c	1	1	1	1	hsa-miR-34c-5p; hsa-miR-34c-3p	bta-miR-34c-3p; bta-miR-34c-5p	mmu-miR-34c	rno-miR-34c
mir-92a	2	2	2	2	hsa-miR-92a	bta-miR-92a	mmu-miR-92a	rno-miR-92a
mir-92b	1	1	1	1	hsa-miR-92b	bta-miR-92b	mmu-miR-92b	rno-miR-92b
mir-93	1	1	1	1	hsa-miR-93	bta-miR-93	mmu-miR-93	rno-miR-93
mir-98	1	1	1	1	hsa-miR-98	bta-miR-98	mmu-miR-98	rno-miR-98
mir-99a	1	1	1	1	hsa-miR-99a	bta-miR-99a	mmu-miR-99a	rno-miR-99a
mir-99b	1	1	1	1	hsa-miR-99b	bta-miR-99b	mmu-miR-99b	rno-miR-99b
mir-100	1	1	1	1	hsa-miR-100	bta-miR-100	mmu-miR-100	rno-miR-100
mir-101/a	2	2	1	1	hsa-miR-101	bta-miR-101	mmu-miR-101a	rno-miR-101a
mir-101b	0	0	1	1			mmu-miR-101b	rno-miR-101b
mir-101,a,b	2	2	2	2
mir-103	2	2	2	2	hsa-miR-103	bta-miR-103	mmu-miR-103	rno-miR-103
mir-106a	1	1	1		hsa-miR-106a	bta-miR-106a	mmu-miR-106a
mir-106b	1	1	1	1	hsa-miR-106b	bta-miR-106b-5p; bta-miR-106b-3p	mmu-miR-106b	rno-miR-106b
mir-107	1	1	1	1	hsa-miR-107	bta-miR-107	mmu-miR-107	rno-miR-107
mir-122	1	1	1	1	hsa-miR-122	bta-miR-122	mmu-miR-122	rno-miR-122
mir-124	3	3	3	3	hsa-miR-124	bta-miR-124	mmu-miR-124	rno-miR-124
mir-125a	1	1	1	1	hsa-miR-125a-5p; hsa-miR-125a-3p;	bta-miR-125a	mmu-miR-125a-5p; mmu-miR-125a-3p	rno-miR-125a-5p; rno-miR-125a-3p;
mir-125b	2	2	2	2	hsa-miR-125b	bta-miR-125b	mmu-miR-125b-5p; mmu-miR-125b-3p	rno-miR-125b-5p; rno-miR-125b-3p;
mir-126	1	1	1	1	hsa-miR-126	bta-miR-126-3p; bta-miR-126-5p	mmu-miR-126-3p; mmu-miR-126-5p	rno-miR-126
mir-127	1	1	1	1	hsa-miR-127-5p; hsa-miR-127-3p	bta-miR-127	mmu-miR-127	rno-miR-127
mir-128	2	2	2	2	hsa-miR-128	bta-miR-128	mmu-miR-128	rno-miR-128
mir-129	2	2	2	2	hsa-miR-129-5p; hsa-miR-129-3p	bta-miR-129-5p;bta-miR-129-1-3p ; bta-miR-129-2-3p	mmu-miR-129-5p; mmu-miR-129-3p	rno-miR-129
mir-130a	1	1	1	1	hsa-miR-130a	bta-miR-130a	mmu-miR-130a	rno-miR-130a
mir-132	1	1	1	1	hsa-miR-132	bta-miR-132	mmu-miR-132	rno-miR-132
mir-133a	2	2	2	1	hsa-miR-133a	bta-miR-133a	mmu-miR-133a	rno-miR-133a
mir-133b	1	1	1	1	hsa-miR-133b	bta-miR-133b	mmu-miR-133b	rno-miR-133b
mir-138	2	2	2	2	hsa-miR-138	bta-miR-138-5p; bta-miR-138-1-3p	mmu-miR-138	rno-miR-138
mir-139	1	1	1	1	hsa-miR-139-5p; hsa-miR-139-3p	bta-miR-139	mmu-miR-139-5p; mmu-miR-139-3p	rno-miR-139-5p; rno-miR-139-3p
mir-140	1	1	1	1	hsa-miR-140-5p; hsa-miR-140-3p	bta-miR-140-5p; bta-miR-140-3p	mmu-miR-140	rno-miR-140
mir-142	1	1	1	1	hsa-miR-142-5p; hsa-miR-142-3p	bta-miR-142-5p; bta-miR-142-3p	mmu-miR-142-5p; mmu-miR-142-3p	rno-miR-142-5p; rno-miR-142-3p
mir-143	1	1	1	1	hsa-miR-143	bta-miR-143	mmu-miR-143	rno-miR-143
mir-144	1	1	1	1	hsa-miR-144	bta-miR-144	mmu-miR-144	rno-miR-144
mir-145	1	1	1	1	hsa-miR-145	bta-miR-145	mmu-miR-145	rno-miR-145
mir-148a	1	1	1		hsa-miR-148a	bta-miR-148a	mmu-miR-148a
mir-148b	1	1	1	1	hsa-miR-148b	bta-miR-148b	mmu-miR-148b	rno-miR-148b-5P; rno-miR-148b-3P
mir-150	1	1	1	1	hsa-miR-150	bta-miR-150	mmu-miR-150	rno-miR-150
mir-151	1	1	1	1	hsa-miR-151-5p; hsa-miR-151-3p	bta-miR-151-5p; bta-miR-151-3p	mmu-miR-151-5p; mmu-miR-151-3p	rno-miR-151
mir-152	1	1	1	1	hsa-miR-152	bta-miR-152	mmu-miR-152	rno-miR-152
mir-181a	2	2	2	2	hsa-miR-181a	bta-miR-181a	mmu-miR-181a	rno-miR-181a
mir-181b	2	2	2	2	hsa-miR-181b	bta-miR-181b	mmu-miR-181b	rno-miR-181b
mir-181c	1	1	1	1	hsa-miR-181c	bta-miR-181c	mmu-miR-181c	rno-miR-181c
mir-186	1	1	1	1	hsa-miR-186	bta-miR-186	mmu-miR-186	rno-miR-186
mir-191	1	1	1	1	hsa-miR-191	bta-miR-191	mmu-miR-191	rno-miR-191
mir-192	1	1	1	1	hsa-miR-192	bta-miR-192	mmu-miR-192	rno-miR-192
mir-193/a	1	1	1	1	hsa-miR-193a-5p; hsa-miR-193a-3p	bta-miR-193a-5p; bta-miR-193a-3p;	mmu-miR-193a	rno-miR-193
mir-193b	1	1	1		hsa-miR-193b-5p; hsa-miR-193b-3p	bta-miR-193b	mmu-miR-193b
mir-194	2	2	2	2	hsa-miR-194	bta-miR-194	mmu-miR-194	rno-miR-194
mir-195	1	1	1	1	hsa-miR-195	bta-miR-195	mmu-miR-195	rno-miR-195
mir-197	1	1	1		hsa-miR-197	bta-miR-197	mmu-miR-197	rno-miR-197
mir-199a	2	2	2	1	hsa-miR-199a-5p; hsa-miR-199a-3p	bta-miR-199a-5p; bta-miR-199a-3p	mmu-miR-199a-5p; mmu-miR-199a-3p	rno-miR-199a-5p; rno-miR-199a-3p
mir-199b	1	1	1		hsa-miR-199b-5p; hsa-miR-199a-3p	bta-miR-199b; bta-miR-199a-3p	mmu-miR-199b	rno-miR-199b
mir-200a	1	1	1	1	hsa-miR-200a	bta-miR-200a	mmu-miR-200a	rno-miR-200a
mir-200b	1	1	1	1	hsa-miR-200b	bta-miR-200b	mmu-miR-200b	rno-miR-200b
mir-200c	1	1	1	1	hsa-miR-200c	bta-miR-200c	mmu-miR-200c	rno-miR-200c
mir-204	1	1	1	1	hsa-miR-204	bta-miR-204	mmu-miR-204	rno-miR-204
mir-205	1	1	1	1	hsa-miR-205	bta-miR-205	mmu-miR-205	rno-miR-205
mir-206	1	1	1	1	hsa-miR-206	bta-miR-206	mmu-miR-206	rno-miR-206
mir-210	1	1	1	1	hsa-miR-210	bta-miR-210	mmu-miR-210	rno-miR-210
mir-214	1	1	1	1	hsa-miR-214	bta-miR-214	mmu-miR-214	rno-miR-214
mir-215	1	1	1	1	hsa-miR-215	bta-miR-215	mmu-miR-215	rno-miR-215
mir-218	2	2	2	2	hsa-miR-218	bta-miR-218	mmu-miR-218	rno-miR-218
mir-219	2	2	2	2	hsa-miR-219-5p; hsa-miR-219-1-3p; hsa-miR-219-2-3p	bta-miR-219-5p; bta-miR-219-3p	mmu-miR-219	rno-miR-219-5p; rno-miR-219-1-3p; rno-miR-219-2-3p
mir-221	1	1	1	1	hsa-miR-221	bta-miR-221	mmu-miR-221	rno-miR-221
mir-222	1	1	1	1	hsa-miR-222	bta-miR-222	mmu-miR-222	rno-miR-222
mir-223	1	1	1	1	hsa-miR-223	bta-miR-223	mmu-miR-223	rno-miR-223
mir-224	1	1	1	1	hsa-miR-224	bta-miR-224	mmu-miR-224	rno-miR-224
mir-299	1	1	1	1	hsa-miR-299-5p; hsa-miR-299-3p	bta-miR-299-5p	mmu-miR-299	rno-miR-299
mir-320(a,b,c,d)	7	2	1	1	hsa-miR-320a,-320b,-320c,-320d	bta-miR-320	mmu-miR-320	rno-miR-320
mir-323	1	1	1	1	hsa-miR-323-5p; hsa-miR-323-3p	bta-miR-323-3p	mmu-miR-323-5p; mmu-miR-323-3p	rno-miR-323
mir-324	1	1	1	1	hsa-miR-324-5p; hsa-miR-324-3p	bta-miR-324-3p	mmu-miR-324-5p; mmu-miR-324-3p	rno-miR-324-5p; rno-miR-324-3p
mir-329,a,b	2	2	1	1	hsa-miR-329	bta-miR-329a; bta-miR-329b	mmu-miR-329	rno-miR-329
mir-331	1	1	1	1	hsa-miR-331-5p; hsa-miR-331-3p	bta-miR-331-5p; bta-miR-331-3p	mmu-miR-331-5p; mmu-miR-331-3p	rno-miR-331
mir-338	1	1	1	1	hsa-miR-338-5p; hsa-miR-338-3p	bta-miR-338-5p; bta-miR-338-3p	mmu-miR-338-5p; mmu-miR-338-3p	rno-miR-338
mir-339	1	1	1	1	hsa-miR-339-5p; hsa-miR-339-3p	bta-miR-339-5p	mmu-miR-339-5p; mmu-miR-339-3p	rno-miR-339-5p; rno-miR-339-3p
mir-340	1	1	1	1	hsa-miR-340	bta-miR-340	mmu-miR-340-5p; mmu-miR-340-3p	rno-miR-340-5p; rno-miR-340-3p
mir-342	1	1	1	1	hsa-miR-342-5p; hsa-miR-342-3p	bta-miR-342	mmu-miR-342-5p; mmu-miR-342-3p	rno-miR-342-5p; rno-miR-342-3p
mir-345	1	1	1	1	hsa-miR-345	bta-miR-345-5p; bta-miR-345-3p	mmu-miR-345-5p; mmu-miR-345-3p;	rno-miR-345-5p; rno-miR-345-3p;
mir-361	1	1	1	1	hsa-miR-361-5p; hsa-miR-361-3p	bta-miR-361-5p; bta-miR-361-3p	mmu-miR-361	rno-miR-361
mir-362	1	1	1		hsa-miR-362-5p; hsa-miR-362-3p	bta-miR-362-5p	mmu-miR-362-5p; mmu-miR-362-3p	rno-miR-362
mir-363	1	1	1	1	hsa-miR-363	bta-miR-363	mmu-miR-363	rno-miR-363
mir-365	2	2	2	1	hsa-miR-365	bta-miR-365	mmu-miR-365	rno-miR-365
mir-369	1	1	1	1	hsa-miR-369-5p; hsa-miR-369-3p	bta-miR-369-3p; bta-miR-369-5p	mmu-miR-369-5p; mmu-miR-369-3p	rno-miR-369-5p; rno-miR-369-3p
mir-374/a	1	1	1		hsa-miR-374a	bta-miR-374a	rno-miR-374
mir-374/b	1	1		1	hsa-miR-374b	bta-miR-374b		rno-miR-374
mir-375	1	1	1	1	hsa-miR-375	bta-miR-375	mmu-miR-375	rno-miR-375
mir-376b	1	1	1	1	hsa-miR-376b	bta-miR-376b	mmu-miR-376b	rno-miR-376b-5P;rno-miR-376b-3P
mir-376c	1	1	1	1	hsa-miR-376c	bta-miR-376c	mmu-miR-376c	rno-miR-376c
mir-378	1	1	1	1	hsa-miR-378	bta-miR-378	mmu-miR-378	rno-miR-378
mir-380	1	1	1	1	hsa-miR-380	bta-miR-380-3p; bta-miR-380-5p	mmu-miR-380-3p; mmu-miR-380-5p	rno-miR-380
mir-382	1	1	1	1	hsa-miR-382	bta-miR-382	mmu-miR-382	rno-miR-382
mir-409	1	1	1	1	hsa-miR-409-5p; hsa-miR-409-3p	bta-miR-409-5p; bta-miR-409-3p	mmu-miR-409-5p; mmu-miR-409-3p	rno-miR-409-5p; rno-miR-409-3p
mir-411	1	1	1	1	hsa-miR-411	bta-miR-411	mmu-miR-411	rno-miR-411
mir-423	1	1	1	1	hsa-miR-423-5p; hsa-miR-423-3p	bta-miR-423-5p; bta-miR-423-3p	mmu-miR-423-5p; mmu-miR-423-3p	rno-miR-423
mir-424	1	1			hsa-miR-424	bta-miR-424	mmu-miR-424	rno-miR-424
mir-425	1	1	1	1	hsa-miR-425	bta-miR-425-5p; bta-miR-425-3p	mmu-miR-425	rno-miR-425
mir-429	1	1	1	1	hsa-miR-429	bta-miR-429	mmu-miR-429	rno-miR-429
mir-433	1	1	1	1	hsa-miR-433	bta-miR-433	mmu-miR-433	rno-miR-433
mir-450/a	2	2	2	1	hsa-miR-450a	bta-miR-450	mmu-miR-450a-5p; mmu-miR-450a-3p	rno-miR-450a
mir-451	1	1	1	1	hsa-miR-451	bta-miR-451	mmu-miR-451	rno-miR-451
mir-452	1	1	1		hsa-miR-452	bta-miR-452	mmu-miR-452	rno-miR-452
mir-455	1	1	1	1	hsa-miR-455-5p; hsa-miR-455-3p	bta-miR-455-5p; bta-miR-455-3p	mmu-miR-455	rno-miR-455
mir-484	1	1	1	1	hsa-miR-484	bta-miR-484	mmu-miR-484	rno-miR-484
mir-485	1	1	1	1	hsa-miR-485-5p; hsa-miR-485-3p	bta-miR-485-5p	mmu-miR-485	rno-miR-485
mir-486	1	1	1		hsa-miR-486-5p; hsa-miR-486-3p	bta-miR-486-5p	mmu-miR-486
mir-487a	1	1			hsa-miR-487a	bta-miR-487a
mir-487b	1	1	1	1	hsa-miR-487b	bta-miR-487b	mmu-miR-487b	rno-miR-487b
mir-494	1	1	1	1	hsa-miR-494	bta-miR-494	mmu-miR-494	rno-miR-494
mir-495	1	1	1	1	hsa-miR-495	bta-miR-495	mmu-miR-495	rno-miR-495
mir-497	1	1	1	1	hsa-miR-497	bta-miR-497	mmu-miR-497	rno-miR-497
mir-499	1	1	1	1	hsa-miR-499-5p; hsa-miR-499-3p	bta-miR-499	mmu-miR-499	rno-miR-499
mir-500	1	1	1	1	hsa-miR-500	bta-miR-500-5p; bta-miR-500-3p	mmu-miR-500	rno-miR-500
mir-504	1	1	1		hsa-miR-504	bta-miR-504	mmu-miR-504
mir-505	1	1	1	1	hsa-miR-505	bta-miR-505	mmu-miR-505	rno-miR-505
mir-532	1	1	1	1	hsa-miR-532-5p; hsa-miR-532-3p	bta-miR-532	mmu-miR-532-5p; mmu-miR-532-3p	rno-miR-532-5p; rno-miR-532-3p
mir-539	1	1	1	1	hsa-miR-539	bta-miR-539	mmu-miR-539	rno-miR-539
mir-542	1	1	1	1	hsa-miR-542-5p; hsa-miR-542-3p	bta-miR-542	mmu-miR-542-5p; mmu-miR-542-3p	rno-miR-542-5p; rno-miR-542-3p
mir-545	1	1			hsa-miR-545	bta-miR-545
mir-551b	1	1	1	1	hsa-miR-551b	bta-miR-551b	mmu-miR-551b	rno-miR-551b
mir-574	1	1	1		hsa-miR-574-5p; hsa-miR-574-3p	bta-miR-574-3p	mmu-miR-574-5p; mmu-miR-574-3p	rno-miR-574
mir-592	1	1	1		hsa-miR-592	bta-miR-592	mmu-miR-592
mir-652	1	1	1	1	hsa-miR-652	bta-miR-652	mmu-miR-652	rno-miR-652
mir-660	1	1			hsa-miR-660	bta-miR-660
mir-874	1	1	1	1	hsa-miR-874	bta-miR-874	mmu-miR-874	rno-miR-874
mir-885	1	1			hsa-miR-885-5p; hsa-miR-885-3p	bta-miR-885-3p
mir-1185	2	1			hsa-miR-1185	bta-miR-1185
mir-1224	1	1	1		hsa-miR-1224-5p;hsa-miR-1224-3p	bta-miR-1224-5p	mmu-miR-1224	rno-miR-1224
mir-1388		1				bta-miR-1388-5p; bta-miR-1388-3p
mir-1468	1	1			hsa-miR-1468	bta-miR-1468
