# Supplementary material for: Characterization of bovine miRNAs by sequencing and bioinformatics analysis
Source: BMC Mol Biol. 2009 Sep 16;10:90. doi: 10.1186/1471-2199-10-90 (PMC2761914; doi:10.1186/1471-2199-10-90)
Supplement: Additional file 6 — Table S5 - Thermodynamic stability of bovine miRNA and miRNA*. The internal stability of the initial four bases of miRNA or miRNA* (5'→3') were calculated as the delta G or delta G*, using two-state hybridization web sever () [file 1471-2199-10-90-S6.xls]

## Sheet: S5
This file consists of two worksheets!
Table S5. Thermodynamic stability of bovine miRNA and miRNA*
The internal stability of the initial four bases of miRNA or miRNA* (5`→3`) were calculated as the delta G or delta G*, using two-state hybridization web sever (http://dinamelt.bioinfo.rpi.edu/twostate.php).
No.	ID	Sequence	Clone #	ID	Sequence	Clone #	ΔG	ΔG*	ΔG*- ΔG
15	bta-miR-409	GAAUGUUGCUCGGUGAACCCCU	43	bta-miR-409*	AGGUUACCCGAGCAACUUUGCAU	1	-1.2	-6.9	-5.7
13	bta-miR-145	GUCCAGUUUUCCCAGGAAUCCCU	371	bta-miR-145*	GGAUUCCUGGAAAUACUGUUCU	1	-2.7	-7.8	-5.1
14	bta-miR-191	CAACGGAAUCCCAAAAGCAGCUG	45	bta-miR-191*	UGCGCUUGGAUUUCGUUCCC	1	-5.4	-9.5	-4.1
8	bta-miR-122	UGGAGUGUGACAAUGGUGUUUG	776	bta-miR-122*	AAACGCCAUUAUCACACUAAAU	1	-2.8	-5.8	-3
9	bta-miR-125a	UCCCUGAGACCCUUUAACCUGUG	186	bta-miR-125a*	ACAGGUGAGGUUCUUGGGAGC	1	-6.2	-9.2	-3
12	bta-miR-133a	UUUGGUCCCCUUCAACCAGCUGU	190	bta-miR-133a*	AGCUGGUAAAAUGGAACCAAAU	3	-7.1	-9.3	-2.2
10	bta-miR-125b	UCCCUGAGACCCUAACUUGUGA	1316	bta-miR-125b-2*	ACAAGUCAGGCUCUUGGGACCU	8	-6.2	-7.2	-1
3	bta-miR-1	UGGAAUGUAAAGAAGUAUGUAU	30	bta-miR-1-2*	ACAUACUUCUUUAUGUACCCAUA	3	-5.8	-6.6	-0.8
1	bta-let-7a	UGAGGUAGUAGGUUGUAUAGUU	65	bta-let-7a*	CUAUACAAUCUACUGUCUUUC	1	-5.1	-5.4	-0.3	9
5	bta-miR-30a	UGUAAACAUCCUCGACUGGAAGCU	77	bta-miR-30a*	CUUUCAGUCGGAUGUUUGCAGC	3	-6.4	-5.5	0.9
6	bta-miR-30e	UGUAAACAUCCUUGACUGGAAGCU	111	bta-miR-30e*	CUUUCAGUCGGAUGUUUACAG	4	-6.7	-5.5	1.2
2	bta-let-7b	UGAGGUAGUAGGUUGUGUGGUU	47	bta-let7b*	CUAUACAACCUACUGCCUUCCU	4	-6.4	-5.1	1.3
4	bta-miR-21	UAGCUUAUCAGACUGAUGUUGACU	72	bta-miR-21*	AACAGCAGUCGAUGGGCUGUCU	0	-8.4	-4.7	3.7
7	bta-miR-99a	AACCCGUAGAUCCGAUCUUGU	1198	bta-miR-99a*	CAAGCUCGCUUCUAUGGGUCUGU	2	-8.3	-4.2	4.1
11	bta-miR-127	UCGGAUCCGUCUGAGCUUGGCU	62	bta-miR-127*	CUGAAGCUCAGAGGGCUCUGA	2	-7.7	-2	5.7	6

## Sheet: Calculation
Calculation of thermodynamic stability
miRN*		miRNA*(5`-3`)--miRNA(3`-5`)	ΔG*		miRNA		miRNA(5`-3`)--miRNA*(3`-5`)	ΔG
Dimer 1					Dimer 1
ΔG = -19.5 kcal/mol ΔH = -128.2 kcal/mol					ΔG = -19.5 kcal/mol ΔH = -128.2 kcal/mol
Structural element	δδG	Information			Structural element	δδG	Information
External loop	-0.6	2 ss bases & 1 closing helices	-0.6		External loop	-0.9	3 ss bases & 1 closing helices	-0.9
Stack	-1.7	External closing pair is C1-G20	-1.7		Stack	-1.1	External closing pair is G2-U19	-1.1
Stack	-1.1	External closing pair is U2-A19	-1.1		Stack	-1.7	External closing pair is A3-U18	-1.7
Stack	-0.9	External closing pair is A3-U18	-0.9		Stack	-1.4	External closing pair is G4-C17	-1.4
Stack	-1.1	External closing pair is U4-A17	-1.1		Stack	1.5	External closing pair is G5-U16	-5.1
Stack	-2.1	External closing pair is A5-U16	-5.4		Stack	-0.8	External closing pair is U6-G15
Stack	-1.8	External closing pair is C6-G15			Stack	-1.7	External closing pair is A7-U14
Stack	-0.9	External closing pair is A7-U14			Stack	-2.1	External closing pair is G8-C13
Stack	-1	External closing pair is A8-U13			Stack	-1.1	External closing pair is U9-A12
Stack	-1.4	External closing pair is U9-G12			Stack	-1.7	External closing pair is A10-U11
Stack	-1.7	External closing pair is C10-G11			Stack	-1.4	External closing pair is G11-C10
Stack	-1.1	External closing pair is U11-A10			Stack	-1	External closing pair is G12-U9
Stack	-2.1	External closing pair is A12-U9			Stack	-0.9	External closing pair is U13-A8
Stack	-1.7	External closing pair is C13-G8			Stack	-1.8	External closing pair is U14-A7
Stack	-0.8	External closing pair is U14-A7			Stack	-2.1	External closing pair is G15-C6
Stack	1.5	External closing pair is G15-U6			Stack	-1.1	External closing pair is U16-A5
Stack	-1.4	External closing pair is U16-G5			Stack	-0.9	External closing pair is A17-U4
Stack	-1.7	External closing pair is C17-G4			Stack	-1.1	External closing pair is U18-A3
Stack	-1.1	External closing pair is U18-A3			Stack	-1.7	External closing pair is A19-U2
Helix	-22.1	19 base pairs			Helix	-22.1	19 base pairs
External loop	3.2	Closing pair is U19-G2			External loop	3.5	Closing pair is G20-C1
Dimer 2					Dimer 2
ΔG = -26.7 kcal/mol ΔH = -147.9 kcal/mol					ΔG = -26.7 kcal/mol ΔH = -147.9 kcal/mol
Structural element	δδG	Information			Structural element	δδG	Information
External loop	-0.6	2 ss bases & 1 closing helices	-0.6		External loop	-0.7	4 ss bases & 1 closing helices	-0.7
Stack	-1.9	External closing pair is C1-G20	-1.9		Stack	-1.1	External closing pair is G2-U19	-1.1
Stack	-0.8	External closing pair is U2-G19	-0.8		Stack	-1.7	External closing pair is A3-U18	-1.7
Stack	-1	External closing pair is A3-U18	-1		Stack	-2.9	External closing pair is G4-C17	-2.9
Stack	-0.8	External closing pair is U4-G17	-0.8		Stack	-2.1	External closing pair is G5-C16	-6.4
Stack	-2.1	External closing pair is A5-U16	-5.1		Stack	-0.8	External closing pair is U6-G15
Stack	-1.8	External closing pair is C6-G15			Stack	-1.7	External closing pair is A7-U14
Stack	-0.9	External closing pair is A7-U14			Stack	-2.1	External closing pair is G8-C13
Stack	-2.1	External closing pair is A8-U13			Stack	-1.1	External closing pair is U9-A12
Stack	-2.9	External closing pair is C9-G12			Stack	-1.7	External closing pair is A10-U11
Stack	-1.7	External closing pair is C10-G11			Stack	-2.9	External closing pair is G11-C10
Stack	-1.1	External closing pair is U11-A10			Stack	-2.1	External closing pair is G12-C9
Stack	-2.1	External closing pair is A12-U9			Stack	-0.9	External closing pair is U13-A8
Stack	-1.7	External closing pair is C13-G8			Stack	-1.8	External closing pair is U14-A7
Stack	-0.8	External closing pair is U14-A7			Stack	-2.1	External closing pair is G15-C6
Stack	-2.1	External closing pair is G15-U6			Stack	-0.8	External closing pair is U16-A5
Stack	-2.9	External closing pair is C16-G5			Stack	-1	External closing pair is G17-U4
Stack	-1.7	External closing pair is C17-G4			Stack	-0.8	External closing pair is U18-A3
Stack	-1.1	External closing pair is U18-A3			Stack	-1.9	External closing pair is G19-U2
Helix	-29.5	19 base pairs			Helix	-29.5	19 base pairs
External loop	3.4	Closing pair is U19-G2			External loop	3.5	Closing pair is G20-C1
Dimer 3					Dimer 3
ΔG = -19.2 kcal/mol ΔH = -136.8 kcal/mol					ΔG = -19.2 kcal/mol ΔH = -136.8 kcal/mol
Structural element	δδG	Information			Structural element	δδG	Information
External loop	-0.7	2 ss bases & 1 closing helices	-0.7		External loop	-0.8	5 ss bases & 1 closing helices	-0.8
Stack	-2.1	External closing pair is A1-U20	-2.1		Stack	-2.9	External closing pair is G2-C19	-2.9
Stack	-1.8	External closing pair is C2-G19	-1.8		Helix	-2.9	2 base pairs	-2.9
Stack	-0.9	External closing pair is A3-U18	-0.9		Interior loop	0.8	External closing pair is G3-C18	0.8
Stack	-1.1	External closing pair is U4-A17	-1.1		Stack	-1	External closing pair is A5-U16	-5.8
Stack	-2.1	External closing pair is A5-U16	-6.6		Stack	-0.2	External closing pair is U6-G15
Stack	-1.7	External closing pair is C6-G15			Stack	-1	External closing pair is G7-U14
Stack	-0.9	External closing pair is U7-A14			Stack	-1.1	External closing pair is U8-A13
Stack	-2.3	External closing pair is U8-A13			Stack	-0.9	External closing pair is A9-U12
Stack	-1.7	External closing pair is C9-G12			Stack	-0.9	External closing pair is A10-U11
Stack	-0.9	External closing pair is U10-A11			Stack	-1.7	External closing pair is A11-U10
Stack	-0.9	External closing pair is U11-A10			Stack	-2.3	External closing pair is G12-C9
Stack	-1.1	External closing pair is U12-A9			Stack	-0.9	External closing pair is A13-U8
Stack	-1	External closing pair is A13-U8			Stack	-1.7	External closing pair is A14-U7
Stack	-0.2	External closing pair is U14-G7			Stack	-2.1	External closing pair is G15-C6
Stack	-1	External closing pair is G15-U6			Stack	-1.1	External closing pair is U16-A5
Helix	-19.7	16 base pairs			Stack	-0.9	External closing pair is A17-U4
Interior loop	0.8	External closing pair is U16-A5			Stack	-1.8	External closing pair is U18-A3
Stack	-2.9	External closing pair is C18-G3			Stack	-2.1	External closing pair is G19-C2
Helix	-2.9	2 base pairs			Helix	-19.7	16 base pairs
External loop	3.3	Closing pair is C19-G2			External loop	3.4	Closing pair is U20-A1
Dimer 4					Dimer 4
ΔG = -19.4 kcal/mol ΔH = -150.1 kcal/mol					ΔG = -19.4 kcal/mol ΔH = -150.1 kcal/mol
Structural element	δδG	Information			Structural element	δδG	Information
External loop	-0.7	4 ss bases & 1 closing helices	-0.7		External loop	-0.6	3 ss bases & 1 closing helices	-0.6
Stack	-0.9	External closing pair is A1-U20	-0.9		Stack	-0.8	External closing pair is U1-G19	-0.8
Stack	-2.1	External closing pair is A2-U19	-2.1		Stack	-1.7	External closing pair is A2-U18	-1.7
Stack	-1.8	External closing pair is C3-G18	-1.8		Stack	-3.4	External closing pair is G3-C17	-3.4
Helix	-4.8	4 base pairs			Stack	-1.9	External closing pair is C4-G16	-1.9
Interior loop	0.8	External closing pair is A4-U17	0.8		Stack	-0.4	External closing pair is U5-G15	-8.4
Stack	-1.8	External closing pair is C6-G15	-4.7		Stack	-0.8	External closing pair is U6-G14
Stack	-1.7	External closing pair is A7-U14			Stack	-0.9	External closing pair is A7-U13
Stack	-2.1	External closing pair is G8-C13			Stack	-2.3	External closing pair is U8-A12
Stack	-2.3	External closing pair is U9-A12			Helix	-12.2	9 base pairs
Helix	-7.9	5 base pairs			Bulge loop	1.9	External closing pair is C9-G11
Bulge loop	1.9	External closing pair is C10-G11			Stack	-2.3	External closing pair is G11-C10
Stack	-2.3	External closing pair is G11-C9			Stack	-2.1	External closing pair is A12-U9
Stack	-0.9	External closing pair is A12-U8			Stack	-1.7	External closing pair is C13-G8
Stack	-0.8	External closing pair is U13-A7			Stack	-1.8	External closing pair is U14-A7
Stack	-0.4	External closing pair is G14-U6			Helix	-7.9	5 base pairs
Stack	-1.9	External closing pair is G15-U5			Interior loop	0.8	External closing pair is G15-C6
Stack	-3.4	External closing pair is G16-C4			Stack	-1.8	External closing pair is U17-A4
Stack	-1.7	External closing pair is C17-G3			Stack	-2.1	External closing pair is G18-C3
Stack	-0.8	External closing pair is U18-A2			Stack	-0.9	External closing pair is U19-A2
Helix	-12.2	9 base pairs			Helix	-4.8	4 base pairs
External loop	3.5	Closing pair is G19-U1			External loop	3.4	Closing pair is U20-A1
Dimer 5					Dimer 5
ΔG = -23.5 kcal/mol ΔH = -162.3 kcal/mol					ΔG = -23.5 kcal/mol ΔH = -162.3 kcal/mol
Structural element	δδG	Information			Structural element	δδG	Information
External loop	-0.4	2 ss bases & 1 closing helices	-0.4		External loop	-0.8	2 ss bases & 1 closing helices	-0.8
Stack	-1.7	External closing pair is C1-G22	-1.7		Stack	-1.8	External closing pair is U1-A20	-1.8
Stack	-0.9	External closing pair is U2-A21	-0.9		Stack	-2.1	External closing pair is G2-C19	-2.1
Stack	-1.1	External closing pair is U3-A20	-1.1		Stack	-0.8	External closing pair is U3-G18	-0.8
Stack	-1.4	External closing pair is U4-G19	-1.4		Stack	-0.9	External closing pair is A4-U17	-0.9
Stack	-1.8	External closing pair is C5-G18	-5.5		Stack	-0.9	External closing pair is A5-U16	-6.4
Stack	-1.7	External closing pair is A6-U17			Stack	-2.1	External closing pair is A6-U15
Stack	-2.1	External closing pair is G7-C16			Stack	-1.8	External closing pair is C7-G14
Stack	-2.3	External closing pair is U8-A15			Stack	-0.9	External closing pair is A8-U13
Helix	-13	9 base pairs			Stack	-2.3	External closing pair is U9-A12
Bulge loop	3.1	External closing pair is C9-G14			Stack	-2.9	External closing pair is C10-G11
Stack	-2.9	External closing pair is G10-C11			Helix	-16.5	11 base pairs
Stack	-2.3	External closing pair is G11-C10			Bulge loop	3.1	External closing pair is C11-G10
Stack	-0.9	External closing pair is A12-U9			Stack	-2.3	External closing pair is G14-C9
Stack	-1.8	External closing pair is U13-A8			Stack	-2.1	External closing pair is A15-U8
Stack	-2.1	External closing pair is G14-C7			Stack	-1.7	External closing pair is C16-G7
Stack	-0.9	External closing pair is U15-A6			Stack	-1.8	External closing pair is U17-A6
Stack	-0.9	External closing pair is U16-A5			Stack	-1.4	External closing pair is G18-C5
Stack	-0.8	External closing pair is U17-A4			Stack	-1.1	External closing pair is G19-U4
Stack	-2.1	External closing pair is G18-U3			Stack	-0.9	External closing pair is A20-U3
Stack	-1.8	External closing pair is C19-G2			Stack	-1.7	External closing pair is A21-U2
Helix	-16.5	11 base pairs			Helix	-13	9 base pairs
External loop	3.3	Closing pair is A20-U1			External loop	3.7	Closing pair is G22-C1
Dimer 6					Dimer 6
ΔG = -23.8 kcal/mol ΔH = -166.9 kcal/mol					ΔG = -23.8 kcal/mol ΔH = -166.9 kcal/mol
Structural element	δδG	Information			Structural element	δδG	Information
External loop	-0.4	2 ss bases & 1 closing helices	-0.4		External loop	-0.8	1 ss bases & 1 closing helices	-0.8
Stack	-1.7	External closing pair is C1-G22	-1.7		Stack	-1.8	External closing pair is U1-A20	-1.8
Stack	-0.9	External closing pair is U2-A21	-0.9		Stack	-2.1	External closing pair is G2-C19	-2.1
Stack	-1.1	External closing pair is U3-A20	-1.1		Stack	-1.1	External closing pair is U3-A18	-1.1
Stack	-1.4	External closing pair is U4-G19	-1.4		Stack	-0.9	External closing pair is A4-U17	-0.9
Stack	-1.8	External closing pair is C5-G18	-5.5		Stack	-0.9	External closing pair is A5-U16	-6.7
Stack	-1.7	External closing pair is A6-U17			Stack	-2.1	External closing pair is A6-U15
Stack	-2.1	External closing pair is G7-C16			Stack	-1.8	External closing pair is C7-G14
Stack	-2.3	External closing pair is U8-A15			Stack	-0.9	External closing pair is A8-U13
Helix	-13	9 base pairs			Stack	-2.3	External closing pair is U9-A12
Bulge loop	3.1	External closing pair is C9-G14			Stack	-2.9	External closing pair is C10-G11
Stack	-2.9	External closing pair is G10-C11			Helix	-16.8	11 base pairs
Stack	-2.3	External closing pair is G11-C10			Bulge loop	3.1	External closing pair is C11-G10
Stack	-0.9	External closing pair is A12-U9			Stack	-2.3	External closing pair is G14-C9
Stack	-1.8	External closing pair is U13-A8			Stack	-2.1	External closing pair is A15-U8
Stack	-2.1	External closing pair is G14-C7			Stack	-1.7	External closing pair is C16-G7
Stack	-0.9	External closing pair is U15-A6			Stack	-1.8	External closing pair is U17-A6
Stack	-0.9	External closing pair is U16-A5			Stack	-1.4	External closing pair is G18-C5
Stack	-1.1	External closing pair is U17-A4			Stack	-1.1	External closing pair is G19-U4
Stack	-2.1	External closing pair is A18-U3			Stack	-0.9	External closing pair is A20-U3
Stack	-1.8	External closing pair is C19-G2			Stack	-1.7	External closing pair is A21-U2
Helix	-16.8	11 base pairs			Helix	-13	9 base pairs
External loop	3.3	Closing pair is A20-U1			External loop	3.7	Closing pair is G22-C1
Dimer 7					Dimer 7
ΔG = -18.6 kcal/mol ΔH = -124.5 kcal/mol					ΔG = -18.6 kcal/mol ΔH = -124.5 kcal/mol
Structural element	δδG	Information			Structural element	δδG	Information
External loop	-0.6	1 ss bases & 1 closing helices	-0.6		External loop	-0.4	5 ss bases & 1 closing helices	-0.4
Stack	-1.8	External closing pair is C1-G20	-1.8		Stack	-2.1	External closing pair is A2-U19	-2.1
Stack	-0.9	External closing pair is A2-U19	-0.9		Stack	-2.9	External closing pair is C3-G18	-2.9
Stack	-1.7	External closing pair is A3-U18	-1.7		Stack	-2.9	External closing pair is C4-G17	-2.9
Helix	-4.4	4 base pairs			Stack	-1.2	External closing pair is C5-G16	-8.3
Interior loop	0.8	External closing pair is G4-C17	0.8		Stack	-1	External closing pair is G6-U15
Stack	-2.3	External closing pair is U6-A15	-4.2		Stack	-1.1	External closing pair is U7-A14
Stack	-2	External closing pair is C7-G14			Stack	-1.7	External closing pair is A8-U13
Helix	-4.3	3 base pairs			Stack	-2.3	External closing pair is G9-C12
Interior loop	1.4	External closing pair is G8-C13			Helix	-15.2	9 base pairs
Stack	-2.3	External closing pair is U11-A10			Interior loop	1.4	External closing pair is A10-U11
Stack	-1.7	External closing pair is C12-G9			Stack	-2	External closing pair is C13-G8
Stack	-1.1	External closing pair is U13-A8			Stack	-2.3	External closing pair is G14-C7
Stack	-1	External closing pair is A14-U7			Helix	-4.3	3 base pairs
Stack	-1.2	External closing pair is U15-G6			Interior loop	0.8	External closing pair is A15-U6
Stack	-2.9	External closing pair is G16-C5			Stack	-1.7	External closing pair is C17-G4
Stack	-2.9	External closing pair is G17-C4			Stack	-0.9	External closing pair is U18-A3
Stack	-2.1	External closing pair is G18-C3			Stack	-1.8	External closing pair is U19-A2
Helix	-15.2	9 base pairs			Helix	-4.4	4 base pairs
External loop	3.7	Closing pair is U19-A2			External loop	3.5	Closing pair is G20-C1
Dimer 8					Dimer 8
ΔG = -22.4 kcal/mol ΔH = -143.0 kcal/mol					ΔG = -22.4 kcal/mol ΔH = -143.0 kcal/mol
Structural element	δδG	Information			Structural element	δδG	Information
External loop	-0.7	1 ss bases & 1 closing helices	-0.7		External loop	-1.1	7 ss bases & 1 closing helices	-1.1
Stack	-0.9	External closing pair is A1-U21	-0.9		Stack	-1.7	External closing pair is A4-U18	-1.7
Stack	-0.9	External closing pair is A2-U20	-0.9		Stack	-2.1	External closing pair is G5-C17	-2.8
Stack	-2.1	External closing pair is A3-U19	-2.1		Stack	-1.8	External closing pair is U6-A16
Stack	-1.2	External closing pair is C4-G18	-1.2		Stack	-2.1	External closing pair is G7-C15
Stack	-2.1	External closing pair is G5-U17	-5.8		Stack	-1.8	External closing pair is U8-A14
Stack	-2.9	External closing pair is C6-G16			Stack	-2.3	External closing pair is G9-C13
Stack	-1.8	External closing pair is C7-G15			Helix	-11.8	7 base pairs
Stack	-0.9	External closing pair is A8-U14			Interior loop	0.8	External closing pair is A10-U12
Stack	-0.9	External closing pair is U9-A13			Stack	-0.9	External closing pair is A12-U10
Helix	-13.7	10 base pairs			Stack	-0.9	External closing pair is A13-U9
Interior loop	0.8	External closing pair is U10-A12			Stack	-1.8	External closing pair is U14-A8
Stack	-2.3	External closing pair is U12-A10			Stack	-2.9	External closing pair is G15-C7
Stack	-1.8	External closing pair is C13-G9			Stack	-2.1	External closing pair is G16-C6
Stack	-2.1	External closing pair is A14-U8			Stack	-1.2	External closing pair is U17-G5
Stack	-1.8	External closing pair is C15-G7			Stack	-2.1	External closing pair is G18-C4
Stack	-2.1	External closing pair is A16-U6			Stack	-0.9	External closing pair is U19-A3
Stack	-1.7	External closing pair is C17-G5			Stack	-0.9	External closing pair is U20-A2
Helix	-11.8	7 base pairs			Helix	-13.7	10 base pairs
External loop	3	Closing pair is U18-A4			External loop	3.4	Closing pair is U21-A1
Dimer 9					Dimer 9
ΔG = -20.5 kcal/mol ΔH = -138.7 kcal/mol					ΔG = -20.5 kcal/mol ΔH = -138.7 kcal/mol
Structural element	δδG	Information			Structural element	δδG	Information
External loop	-0.7	1 ss bases & 1 closing helices	-0.7		External loop	-1.4	5 ss bases & 1 closing helices	-1.4
Stack	-2.1	External closing pair is A1-U22	-2.1		Stack	-2.9	External closing pair is C3-G18	-2.9
Stack	-1.8	External closing pair is C2-G21	-1.8		Stack	-1.9	External closing pair is C4-G17	-1.9
Stack	-1.7	External closing pair is A3-U20	-1.7		Stack	-0.2	External closing pair is U5-G16	-6.2
Stack	-2.9	External closing pair is G4-C19	-2.9		Stack	-1.1	External closing pair is G6-U15
Stack	-2.1	External closing pair is G5-C18	-9.2		Stack	-1.7	External closing pair is A7-U14
Helix	-10.6	6 base pairs			Stack	-2.3	External closing pair is G8-C13
Bulge loop	3.1	External closing pair is U6-A17			Helix	-10.1	7 base pairs
Stack	-1.1	External closing pair is G7-U14			Interior loop	0.8	External closing pair is A9-U12
Stack	-1.7	External closing pair is A8-U13			Stack	-2.9	External closing pair is C11-G10
Stack	-2.9	External closing pair is G9-C12			Stack	-1.7	External closing pair is C12-G9
Helix	-5.7	4 base pairs			Stack	-1.1	External closing pair is U13-A8
Interior loop	0.8	External closing pair is G10-C11			Helix	-5.7	4 base pairs
Stack	-2.3	External closing pair is U12-A9			Bulge loop	3.1	External closing pair is U14-G7
Stack	-1.7	External closing pair is C13-G8			Stack	-2.1	External closing pair is A17-U6
Stack	-1.1	External closing pair is U14-A7			Stack	-2.9	External closing pair is C18-G5
Stack	-0.2	External closing pair is U15-G6			Stack	-1.7	External closing pair is C19-G4
Stack	-1.9	External closing pair is G16-U5			Stack	-1.8	External closing pair is U20-A3
Stack	-2.9	External closing pair is G17-C4			Stack	-2.1	External closing pair is G21-C2
Helix	-10.1	7 base pairs			Helix	-10.6	6 base pairs
External loop	2.7	Closing pair is G18-C3			External loop	3.4	Closing pair is U22-A1
Dimer 10					Dimer 10
ΔG = -19.7 kcal/mol ΔH = -129.5 kcal/mol					ΔG = -19.7 kcal/mol ΔH = -129.5 kcal/mol
Structural element	δδG	Information			Structural element	δδG	Information
External loop	-0.7	2 ss bases & 1 closing helices	-0.7		External loop	-1.4	6 ss bases & 1 closing helices	-1.4
Stack	-2.1	External closing pair is A1-U20	-2.1		Stack	-2.9	External closing pair is C3-G18	-2.9
Stack	-1.8	External closing pair is C2-G19	-1.8		Stack	-1.9	External closing pair is C4-G17	-1.9
Stack	-0.9	External closing pair is A3-U18	-0.9		Stack	-0.2	External closing pair is U5-G16	-6.2
Stack	-1.7	External closing pair is A4-U17	-1.7		Stack	-1.1	External closing pair is G6-U15
Stack	-2.1	External closing pair is G5-C16	-7.2		Stack	-1.7	External closing pair is A7-U14
Helix	-8.6	6 base pairs			Stack	-2.3	External closing pair is G8-C13
Interior loop	0.8	External closing pair is U6-A15			Helix	-10.1	7 base pairs
Stack	-1.7	External closing pair is A8-U13			Interior loop	0.8	External closing pair is A9-U12
Stack	-2.9	External closing pair is G9-C12			Stack	-2.9	External closing pair is C11-G10
Helix	-4.6	3 base pairs			Stack	-1.7	External closing pair is C12-G9
Interior loop	0.8	External closing pair is G10-C11			Helix	-4.6	3 base pairs
Stack	-2.3	External closing pair is U12-A9			Interior loop	0.8	External closing pair is U13-A8
Stack	-1.7	External closing pair is C13-G8			Stack	-2.1	External closing pair is A15-U6
Stack	-1.1	External closing pair is U14-A7			Stack	-1.7	External closing pair is C16-G5
Stack	-0.2	External closing pair is U15-G6			Stack	-0.9	External closing pair is U17-A4
Stack	-1.9	External closing pair is G16-U5			Stack	-1.8	External closing pair is U18-A3
Stack	-2.9	External closing pair is G17-C4			Stack	-2.1	External closing pair is G19-C2
Helix	-10.1	7 base pairs			Helix	-8.6	6 base pairs
External loop	2.7	Closing pair is G18-C3			External loop	3.4	Closing pair is U20-A1
Dimer 11					Dimer 11
ΔG = -21.8 kcal/mol ΔH = -139.1 kcal/mol					ΔG = -21.8 kcal/mol ΔH = -139.1 kcal/mol
Structural element	δδG	Information			Structural element	δδG	Information
External loop	-1.1	7 ss bases & 1 closing helices	-1.1		External loop	0	0 ss bases & 1 closing helices	0
Stack	-0.9	External closing pair is A4-U18	-0.9		Stack	-2.3	External closing pair is U1-A21	-2.3
Stack	-1.7	External closing pair is A5-U17	-2		Stack	-1.2	External closing pair is C2-G20	-1.2
Stack	-3.4	External closing pair is G6-C16			Stack	-1.9	External closing pair is G3-U19	-1.9
Stack	-1.7	External closing pair is C7-G15			Stack	-2.3	External closing pair is G4-C18	-2.3
Stack	-2.3	External closing pair is U8-A14			Helix	-7.7	5 base pairs	-7.7
Stack	-1.8	External closing pair is C9-G13			Interior loop	0.8	External closing pair is A5-U17
Stack	-1.7	External closing pair is A10-U12			Stack	-2.9	External closing pair is C7-G15
Stack	-2.3	External closing pair is G11-C11			Helix	-2.9	2 base pairs
Helix	-15.8	9 base pairs			Interior loop	0.8	External closing pair is C8-G14
Interior loop	0.8	External closing pair is A12-U10			Stack	-2.3	External closing pair is U10-A12
Stack	-2.9	External closing pair is G14-C8			Stack	-1.7	External closing pair is C11-G11
Helix	-2.9	2 base pairs			Stack	-1.8	External closing pair is U12-A10
Interior loop	0.8	External closing pair is G15-C7			Stack	-2.3	External closing pair is G13-C9
Stack	-2.3	External closing pair is U17-A5			Stack	-1.7	External closing pair is A14-U8
Stack	-1.9	External closing pair is C18-G4			Stack	-3.4	External closing pair is G15-C7
Stack	-1.2	External closing pair is U19-G3			Stack	-1.7	External closing pair is C16-G6
Stack	-2.3	External closing pair is G20-C2			Stack	-0.9	External closing pair is U17-A5
Helix	-7.7	5 base pairs			Helix	-15.8	9 base pairs
External loop	4.1	Closing pair is A21-U1			External loop	3	Closing pair is U18-A4
Dimer 12					Dimer 12
ΔG = -18.7 kcal/mol ΔH = -143.6 kcal/mol					ΔG = -18.7 kcal/mol ΔH = -143.6 kcal/mol
Structural element	δδG	Information			Structural element	δδG	Information
External loop	-0.7	2 ss bases & 1 closing helices	-0.7		External loop	-0.6	1 ss bases & 1 closing helices	-0.6
Stack	-1.7	External closing pair is A1-U21	-1.7		Stack	-0.9	External closing pair is U1-A21	-0.9
Stack	-3.4	External closing pair is G2-C20	-3.4		Stack	-0.9	External closing pair is U2-A20	-0.9
Stack	-1.7	External closing pair is C3-G19	-1.7		Stack	-1.8	External closing pair is U3-A19	-1.8
Stack	-1.8	External closing pair is U4-A18	-1.8		Stack	-2.9	External closing pair is G4-C18	-2.9
Stack	-2.9	External closing pair is G5-C17	-9.3		Stack	-2.1	External closing pair is G5-C17	-7.1
Stack	-2.1	External closing pair is G6-C16			Helix	-8.6	6 base pairs
Helix	-13.6	7 base pairs			Interior loop	0.8	External closing pair is U6-A16
Interior loop	2.9	External closing pair is U7-A15			Stack	-2.9	External closing pair is C8-G14
Stack	-0.9	External closing pair is A10-U12			Helix	-2.9	2 base pairs
Helix	-0.9	2 base pairs			Interior loop	0.8	External closing pair is C9-G13
Interior loop	0.8	External closing pair is A11-U11			Stack	-0.9	External closing pair is U11-A11
Stack	-2.9	External closing pair is G13-C9			Helix	-0.9	2 base pairs
Helix	-2.9	2 base pairs			Interior loop	2.9	External closing pair is U12-A10
Interior loop	0.8	External closing pair is G14-C8			Stack	-2.1	External closing pair is A15-U7
Stack	-2.1	External closing pair is A16-U6			Stack	-2.9	External closing pair is C16-G6
Stack	-2.9	External closing pair is C17-G5			Stack	-1.8	External closing pair is C17-G5
Stack	-1.8	External closing pair is C18-G4			Stack	-1.7	External closing pair is A18-U4
Stack	-0.9	External closing pair is A19-U3			Stack	-3.4	External closing pair is G19-C3
Stack	-0.9	External closing pair is A20-U2			Stack	-1.7	External closing pair is C20-G2
Helix	-8.6	6 base pairs			Helix	-13.6	7 base pairs
External loop	3.5	Closing pair is A21-U1			External loop	3.4	Closing pair is U21-A1
Dimer 13					Dimer 13
ΔG = -21.1 kcal/mol ΔH = -132.9 kcal/mol					ΔG = -21.1 kcal/mol ΔH = -132.9 kcal/mol
Structural element	δδG	Information			Structural element	δδG	Information
External loop	-0.8	2 ss bases & 1 closing helices	-0.8		External loop	-0.9	7 ss bases & 1 closing helices	-0.9
Stack	-2.9	External closing pair is G1-C21	-2.9		Stack	-1.8	External closing pair is C4-G18	-1.8
Stack	-2.3	External closing pair is G2-C20	-2.3		Stack	-1.7	External closing pair is A5-U17	-2.7
Stack	-0.9	External closing pair is A3-U19	-0.9		Stack	-2.1	External closing pair is G6-C16
Stack	-0.9	External closing pair is U4-A18	-0.9		Helix	-5.6	4 base pairs
Stack	-2.3	External closing pair is U5-A17	-7.8		Interior loop	0.8	External closing pair is U7-A15
Stack	-2.9	External closing pair is C6-G16			Stack	-0.9	External closing pair is U9-A13
Stack	-1.7	External closing pair is C7-G15			Helix	-0.9	2 base pairs
Stack	-1.8	External closing pair is U8-A14			Interior loop	0.8	External closing pair is U10-A12
Stack	-2.9	External closing pair is G9-C13			Stack	-2.9	External closing pair is C12-G10
Helix	-18.6	10 base pairs			Stack	-1.8	External closing pair is C13-G9
Interior loop	0.8	External closing pair is G10-C12			Stack	-1.7	External closing pair is A14-U8
Stack	-0.9	External closing pair is A12-U10			Stack	-2.9	External closing pair is G15-C7
Helix	-0.9	2 base pairs			Stack	-2.3	External closing pair is G16-C6
Interior loop	0.8	External closing pair is A13-U9			Stack	-0.9	External closing pair is A17-U5
Stack	-2.1	External closing pair is A15-U7			Stack	-0.9	External closing pair is A18-U4
Stack	-1.7	External closing pair is C16-G6			Stack	-2.3	External closing pair is U19-A3
Stack	-1.8	External closing pair is U17-A5			Stack	-2.9	External closing pair is C20-G2
Helix	-5.6	4 base pairs			Helix	-18.6	10 base pairs
External loop	3.2	Closing pair is G18-C4			External loop	3.3	Closing pair is C21-G1
Dimer 14					Dimer 14
ΔG = -16.0 kcal/mol ΔH = -128.5 kcal/mol					ΔG = -16.0 kcal/mol ΔH = -128.5 kcal/mol
Structural element	δδG	Information			Structural element	δδG	Information
External loop	-1.2	3 ss bases & 1 closing helices	-1.2		External loop	-0.4	4 ss bases & 1 closing helices	-0.4
Stack	-3.4	External closing pair is G2-C21	-3.4		Stack	-0.9	External closing pair is A2-U17	-0.9
Helix	-3.4	2 base pairs	-3.4		Stack	-2.1	External closing pair is A3-U16	-2.1
Bulge loop	1.9	External closing pair is C3-G20	1.9		Stack	-2	External closing pair is C4-G15	-2
Stack	-3.4	External closing pair is G4-C18	-3.4		Stack	-1.4	External closing pair is G5-C14	-5.4
Stack	-1.7	External closing pair is C5-G17	-9.5		Stack	-1.1	External closing pair is G6-U13
Stack	-0.9	External closing pair is U6-A16			Stack	-0.9	External closing pair is A7-U12
Helix	-6	4 base pairs			Stack	-0.9	External closing pair is A8-U11
Bulge loop	3.5	External closing pair is U7-A15			Stack	-2.3	External closing pair is U9-A10
Stack	-2.9	External closing pair is G8-C11			Stack	-2.9	External closing pair is C10-G9
Stack	-2.3	External closing pair is G9-C10			Helix	-14.5	10 base pairs
Stack	-0.9	External closing pair is A10-U9			Bulge loop	3.5	External closing pair is C11-G8
Stack	-0.9	External closing pair is U11-A8			Stack	-0.9	External closing pair is A15-U7
Stack	-1.1	External closing pair is U12-A7			Stack	-1.7	External closing pair is A16-U6
Stack	-1.4	External closing pair is U13-G6			Stack	-3.4	External closing pair is G17-C5
Stack	-2	External closing pair is C14-G5			Helix	-6	4 base pairs
Stack	-2.1	External closing pair is G15-C4			Bulge loop	1.9	External closing pair is C18-G4
Stack	-0.9	External closing pair is U16-A3			Stack	-3.4	External closing pair is G20-C3
Helix	-14.5	10 base pairs			Helix	-3.4	2 base pairs
External loop	3.7	Closing pair is U17-A2			External loop	2.9	Closing pair is C21-G2
Dimer 15					Dimer 15
ΔG = -19.9 kcal/mol
Structural element	δδG	Information			Structural element	δδG	Information
External loop	-1	4 ss bases & 1 closing helices	-1		External loop	-1.2	11 ss bases & 1 closing helices
Stack	-2.9	External closing pair is G2-C19	-2.9		Stack	-2.1	External closing pair is G5-C16	-1.2
Stack	-2.1	External closing pair is G3-C18	-2.1		Stack	-0.9	External closing pair is U6-A15
Stack	-0.9	External closing pair is U4-A17	-0.9		Stack	-1.8	External closing pair is U7-A14
Helix	-5.9	4 base pairs	-6.9		Stack	-3.4	External closing pair is G8-C13
Interior loop	1.2	External closing pair is U5-A16			Stack	-1.7	External closing pair is C9-G12
Stack	-2.9	External closing pair is C8-G13			Stack	-2.3	External closing pair is U10-A11
Stack	-2	External closing pair is C9-G12			Stack	-2	External closing pair is C11-G10
Stack	-2.3	External closing pair is G10-C11			Stack	-2.9	External closing pair is G12-C9
Stack	-1.7	External closing pair is A11-U10			Helix	-17.1	9 base pairs
Stack	-3.4	External closing pair is G12-C9			Interior loop	1.2	External closing pair is G13-C8
Stack	-1.8	External closing pair is C13-G8			Stack	-0.9	External closing pair is A16-U5
Stack	-0.9	External closing pair is A14-U7			Stack	-2.1	External closing pair is A17-U4
Stack	-2.1	External closing pair is A15-U6			Stack	-2.9	External closing pair is C18-G3
Helix	-17.1	9 base pairs			Helix	-5.9	4 base pairs
External loop	2.9	Closing pair is C16-G5			External loop	3.1	Closing pair is C19-G2
