# Supplementary material for: Characterization of bovine miRNAs by sequencing and bioinformatics analysis
Source: BMC Mol Biol. 2009 Sep 16;10:90. doi: 10.1186/1471-2199-10-90 (PMC2761914; doi:10.1186/1471-2199-10-90)
Supplement: Additional file 7 — Table S6 - Thermodynamic stability of human miRNA and miRNA*. The internal stability of the initial four bases of miRNA or miRNA* (5'→3') were calculated as the delta G or delta G*, using two-state hybridization web sever . [file 1471-2199-10-90-S7.xls]

## Sheet: S6
This file consists of two worksheets!
Table S6. Thermodynamic stability of human miRNA and miRNA*
The internal stability of the initial four bases of miRNA or miRNA* (5`→3`) were calculated as the delta G or delta G*, using two-state hybridization web sever (http://dinamelt.bioinfo.rpi.edu/twostate.php). The free energy is written in red if their 5` end pairwise changed between precursor and mature miRNAs.
No.	miRNA	miRNA*	ΔG	ΔG*	ΔG* -ΔG
40	hsa-miR-149 MIMAT0000450	hsa-miR-149* MIMAT0004609	-3.3	-8.3	-5
161	hsa-miR-664 MIMAT0005949	hsa-miR-664* MIMAT0005948	-3.1	-4.1	-1
166	hsa-miR-877 MIMAT0004949	hsa-miR-877* MIMAT0004950	-3.3	-2.9	0.4
156	hsa-miR-593 MIMAT0004802	hsa-miR-593* MIMAT0003261	-7.6	-2.6	5
133	hsa-miR-454 MIMAT0003885	hsa-miR-454* MIMAT0003884	-1.1	-9.6	-8.5
143	hsa-miR-518c MIMAT0002848	hsa-miR-518c* MIMAT0002847	-3.9	-6.4	-2.5
134	hsa-miR-488 MIMAT0004763	hsa-miR-488* MIMAT0002804	-4.3	-6.1	-1.8
86	hsa-miR-23b MIMAT0000418	hsa-miR-23b* MIMAT0004587	-2.4	-2.8	-0.4
132	hsa-miR-452 MIMAT0001635	hsa-miR-452* MIMAT0001636	-2.6	-2.4	0.2
124	hsa-miR-378 MIMAT0000732	hsa-miR-378* MIMAT0000731	-4.9	-3.9	1
63	hsa-miR-1915 MIMAT0007892	hsa-miR-1915* MIMAT0007891	-4.6	-2.6	2
84	hsa-miR-223 MIMAT0000280	hsa-miR-223* MIMAT0004570	-5.1	-2.9	2.2
151	hsa-miR-541 MIMAT0004920	hsa-miR-541* MIMAT0004919	-6	-3.3	2.7
126	hsa-miR-380 MIMAT0000735	hsa-miR-380* MIMAT0000734	-6.1	-3	3.1
130	hsa-miR-431 MIMAT0001625	hsa-miR-431* MIMAT0004757	-6.6	-1.5	5.1
3	hsa-let-7c MIMAT0000064	hsa-let-7c* MIMAT0004483				16
176	hsa-miR-193b MIMAT0002819	hsa-miR-193b* MIMAT0004767	-2.5	-9.6	-7.1
13	hsa-miR-106a MIMAT0000103	hsa-miR-106a* MIMAT0004517	-3	-10	-7
60	hsa-miR-191 MIMAT0000440	hsa-miR-191* MIMAT0001618	-4.5	-11.5	-7
55	hsa-miR-186 MIMAT0000456	hsa-miR-186* MIMAT0004612	-5.4	-12.2	-6.8
148	hsa-miR-522 MIMAT0002868	hsa-miR-522* MIMAT0005451	-1.1	-7.4	-6.3
30	hsa-miR-136 MIMAT0000448	hsa-miR-136* MIMAT0004606	-2.3	-8.1	-5.8
172	hsa-miR-93 MIMAT0000093	hsa-miR-93* MIMAT0004509	-3	-8.7	-5.7
56	hsa-miR-187 MIMAT0000262	hsa-miR-187* MIMAT0004561	-3.4	-8.9	-5.5
36	hsa-miR-145 MIMAT0000437	hsa-miR-145* MIMAT0004601	-2.7	-7.8	-5.1
48	hsa-miR-17 MIMAT0000070	hsa-miR-17* MIMAT0000071	-3.6	-8.7	-5.1
75	hsa-miR-20a MIMAT0000075	hsa-miR-20a* MIMAT0004493	-3.6	-8.7	-5.1
96	hsa-miR-29b MIMAT0000100	hsa-miR-29b-1* MIMAT0004514	-3.3	-8.2	-4.9
87	hsa-miR-24 MIMAT0000080	hsa-miR-24-1* MIMAT0000079	-1.1	-5.9	-4.8
88	hsa-miR-24 MIMAT0000080	hsa-miR-24-2* MIMAT0004497	-1.1	-5.9	-4.8
155	hsa-miR-589 MIMAT0004799	hsa-miR-589* MIMAT0003256	-4.1	-8.9	-4.8
170	hsa-miR-92a MIMAT0000093	hsa-miR-92a-2* MIMAT0004508	-2.6	-7.3	-4.7
24	hsa-miR-129-5p MIMAT0000242	hsa-miR-129* MIMAT0004548	-5	-9.6	-4.6
149	hsa-miR-523 MIMAT0002840	hsa-miR-523* MIMAT0005449	-3.6	-8.1	-4.5
76	hsa-miR-20b MIMAT0001413	hsa-miR-20b* MIMAT0004752	-3	-7.4	-4.4
43	hsa-miR-155 MIMAT0000646	hsa-miR-155* MIMAT0004658	-4.3	-8.5	-4.2
81	hsa-miR-22 MIMAT0000077	hsa-miR-22* MIMAT0004495	-3.9	-7.7	-3.8
90	hsa-miR-26a MIMAT0000082	hsa-miR-26a-1* MIMAT0004499	-3.2	-7	-3.8
79	hsa-miR-218 MIMAT0000275	hsa-miR-218-1* MIMAT0004565	-4.7	-8.4	-3.7
121	hsa-miR-374b MIMAT0004955	hsa-miR-374b* MIMAT0004956	-2.3	-6	-3.7
14	hsa-miR-106b MIMAT0000680	hsa-miR-106b* MIMAT0004672	-3.6	-7.2	-3.6
17	hsa-miR-122 MIMAT0000421	hsa-miR-122* MIMAT0004590	-2.8	-6.4	-3.6
91	hsa-miR-26a MIMAT0000082	hsa-miR-26a-2* MIMAT0004681	-3.4	-7	-3.6
154	hsa-miR-551b MIMAT0003233	hsa-miR-551b* MIMAT0004794	-3.2	-6.8	-3.6
12	hsa-miR-105 MIMAT0000102	hsa-miR-105* MIMAT0004516	-1.5	-5	-3.5
165	hsa-miR-744 MIMAT0004945	hsa-miR-744* MIMAT0004946	-3.4	-6.9	-3.5
80	hsa-miR-218 MIMAT0000275	hsa-miR-218-2* MIMAT0004566	-4.7	-8	-3.3
83	hsa-miR-222 MIMAT0000279	hsa-miR-222* MIMAT0004569	-4.1	-7.4	-3.3
97	hsa-miR-29b MIMAT0000100	hsa-miR-29b-2* MIMAT0004515	-3.3	-6.5	-3.2
82	hsa-miR-221 MIMAT0000278	hsa-miR-221* MIMAT0004568	-4.1	-7.2	-3.1
140	hsa-miR-517a MIMAT0002852	hsa-miR-517* MIMAT0002851	-3.6	-6.6	-3
142	hsa-miR-517c MIMAT0002866	hsa-miR-517* MIMAT0002853	-3.6	-6.6	-3
152	hsa-miR-545 MIMAT0003165	hsa-miR-545* MIMAT0004785	-1	-4	-3
147	hsa-miR-519e MIMAT0002829	hsa-miR-519e* MIMAT0002828	-1.8	-4.7	-2.9
169	hsa-miR-92a MIMAT0000092	hsa-miR-92a-1* MIMAT0004507	-4.9	-7.8	-2.9
95	hsa-miR-29a MIMAT0000086	hsa-miR-29a* MIMAT0004503	-4.8	-7.6	-2.8
57	hsa-miR-18a MIMAT0000072	hsa-miR-18a* MIMAT0002891	-5.8	-8.5	-2.7
98	hsa-miR-29c MIMAT0000681	hsa-miR-29c* MIMAT0004673	-4.8	-7.5	-2.7
167	hsa-miR-888 MIMAT0004916	hsa-miR-888* MIMAT0004917	-7	-9.6	-2.6
5	hsa-let-7e MIMAT0000066	hsa-let-7e* MIMAT0004485	-2.9	-5.4	-2.5
11	hsa-miR-101 MIMAT0000099	hsa-miR-101* MIMAT0004513	-5.1	-7.6	-2.5
129	hsa-miR-425 MIMAT0003393	hsa-miR-425* MIMAT0001343	-3.1	-5.6	-2.5
118	hsa-miR-367 MIMAT0000719	hsa-miR-367* MIMAT0004686	-3.5	-5.9	-2.4
116	hsa-miR-34b MIMAT0004676	hsa-miR-34b* MIMAT0000685	-5.9	-8.2	-2.3
92	hsa-miR-26b MIMAT0000083	hsa-miR-26b* MIMAT0004500	-4.8	-7	-2.2
38	hsa-miR-148a MIMAT0000243	hsa-miR-148a* MIMAT0004549	-4.2	-6.3	-2.1
104	hsa-miR-30b MIMAT0000420	hsa-miR-30b* MIMAT0004589	-5.3	-7.2	-1.9
105	hsa-miR-30c MIMAT0000244	hsa-miR-30c-1* MIMAT0004674	-5.3	-7.2	-1.9
106	hsa-miR-30c MIMAT0000244	hsa-miR-30c-2* MIMAT0004550	-5.3	-7.2	-1.9
22	hsa-miR-125b MIMAT0000423	hsa-miR-125b-2* MIMAT0004603	-6.2	-8	-1.8
146	hsa-miR-519a MIMAT0002869	hsa-miR-519a* MIMAT0005452	-5.7	-7.4	-1.7
33	hsa-miR-141 MIMAT0000432	hsa-miR-141* MIMAT0004598	-6.4	-8	-1.6
74	hsa-miR-202 MIMAT0002811	hsa-miR-202* MIMAT0002810	-6.5	-8.1	-1.6
39	hsa-miR-148b MIMAT0000759	hsa-miR-148b* MIMAT0004699	-4.2	-5.7	-1.5
85	hsa-miR-23a MIMAT0000078	hsa-miR-23a* MIMAT0004496	-2.5	-4	-1.5
117	hsa-miR-363 MIMAT0000707	hsa-miR-363* MIMAT0003385	-4.6	-6.1	-1.5
125	hsa-miR-379 MIMAT0000733	hsa-miR-379* MIMAT0004690	-4.8	-6.2	-1.4
139	hsa-miR-516b MIMAT0002859	hsa-miR-516b* MIMAT0002860	-6.9	-8.3	-1.4
72	hsa-miR-200b MIMAT0000318	hsa-miR-200b* MIMAT0004571	-2.6	-3.9	-1.3
50	hsa-miR-181a MIMAT0000256	hsa-miR-181a-2* MIMAT0004558	-4.1	-5.3	-1.2
141	hsa-miR-517b MIMAT0002857	hsa-miR-517* MIMAT0002852	-5.4	-6.6	-1.2
89	hsa-miR-25 MIMAT0000081	hsa-miR-25* MIMAT0004498	-4	-5.1	-1.1
145	hsa-miR-518f MIMAT0002842	hsa-miR-518f* MIMAT0002841	-7	-8.1	-1.1
127	hsa-miR-411 MIMAT0003329	hsa-miR-411* MIMAT0004813	-4.9	-5.9	-1
157	hsa-miR-616 MIMAT0004805	hsa-miR-616* MIMAT0003284	-1.8	-2.8	-1
78	hsa-miR-214 MIMAT0000271	hsa-miR-214* MIMAT0004564	-9.7	-10.6	-0.9
27	hsa-miR-132 MIMAT0000426	hsa-miR-132* MIMAT0004594	-6.4	-7.3	-0.9
61	hsa-miR-1911 MIMAT0007885	hsa-miR-1911* MIMAT0007886	-3.2	-4.1	-0.9
136	hsa-miR-497 MIMAT0002820	hsa-miR-497* MIMAT0004768	-5.4	-6.3	-0.9
53	hsa-miR-183 MIMAT0000261	hsa-miR-183* MIMAT0004560	-7.5	-8.3	-0.8
120	hsa-miR-374a MIMAT0000727	hsa-miR-374a* MIMAT0004688	-4.4	-5.2	-0.8
150	hsa-miR-526b MIMAT0002835	hsa-miR-526b* MIMAT0002836	-6.2	-7	-0.8
71	hsa-miR-200a MIMAT0000682	hsa-miR-200a* MIMAT0001620	-2.7	-3.4	-0.7
110	hsa-miR-32 MIMAT0000090	hsa-miR-32* MIMAT0004505	-3.9	-4.6	-0.7
119	hsa-miR-373 MIMAT0000726	hsa-miR-373* MIMAT0000725	-6.3	-6.9	-0.6
73	hsa-miR-200c MIMAT0000617	hsa-miR-200c* MIMAT0004657	-3	-3.6	-0.6
171	hsa-miR-92b MIMAT0003218	hsa-miR-92b* MIMAT0004792	-4.2	-4.7	-0.5
59	hsa-miR-1909 MIMAT0007883	hsa-miR-1909* MIMAT0007882	-8	-8.4	-0.4
111	hsa-miR-335 MIMAT0000765	hsa-miR-335* MIMAT0004703	-3.8	-4.2	-0.4
1	hsa-let-7a MIMAT0000062	hsa-let-7a* MIMAT0004481	-5.1	-5.4	-0.3
7	hsa-let-7f MIMAT0000067	hsa-let-7f-2* MIMAT0004487	-5.1	-5.4	-0.3
8	hsa-let-7g MIMAT0000414	hsa-let-7g* MIMAT0004584	-7.1	-7.3	-0.2
131	hsa-miR-432 MIMAT0002814	hsa-miR-432* MIMAT0002815	-2.6	-2.8	-0.2
19	hsa-miR-1228 MIMAT0005583	hsa-miR-1228* MIMAT0005582	-6.4	-6.6	-0.2
138	hsa-miR-505 MIMAT0002876	hsa-miR-505* MIMAT0004776	-6.9	-7.1	-0.2
49	hsa-miR-181a MIMAT0000256	hsa-miR-181a* MIMAT0000270	-4.1	-4.2	-0.1
114	hsa-miR-340 MIMAT0004692	hsa-miR-340* MIMAT0000750	-4.1	-4.2	-0.1
41	hsa-miR-150 MIMAT0000451	hsa-miR-150* MIMAT0004610	-9	-9.1	-0.1
21	hsa-miR-125b MIMAT0000423	hsa-miR-125b-1* MIMAT0004592	-6.2	-6.3	-0.1
107	hsa-miR-30d MIMAT0000245	hsa-miR-30d* MIMAT0004551	-5	-5.1	-0.1	94
65	hsa-miR-194 MIMAT0000460	hsa-miR-194* MIMAT0004671	-3.7	-3.7	0
163	hsa-miR-7 MIMAT0000253	hsa-miR-7-2* MIMAT0004554	-3.3	-3.3	0	2
54	hsa-miR-185 MIMAT0000455	hsa-miR-185* MIMAT0004611	-7.3	-7.1	0.2
47	hsa-miR-16 MIMAT0000069	hsa-miR-16-2* MIMAT0004518	-7.2	-6.9	0.3
66	hsa-miR-195 MIMAT0000461	hsa-miR-195* MIMAT0004615	-7.2	-6.9	0.3
94	hsa-miR-27b MIMAT0000419	hsa-miR-27b* MIMAT0004588	-7.6	-7.3	0.3
58	hsa-miR-18b MIMAT0001412	hsa-miR-18b* MIMAT0004751	-5.8	-5.2	0.6
23	hsa-miR-126 MIMAT0000445	hsa-miR-126* MIMAT0000444	-5.7	-5.1	0.6
69	hsa-miR-19b MIMAT0000074	hsa-miR-19b-1* MIMAT0004491	-6.9	-6.3	0.6
26	hsa-miR-130b MIMAT0000691	hsa-miR-130b* MIMAT0004680	-6.6	-5.9	0.7
52	hsa-miR-182 MIMAT0000259	hsa-miR-182* MIMAT0000260	-6.3	-5.6	0.7
77	hsa-miR-21 MIMAT0000076	hsa-miR-21* MIMAT0004494	-8.4	-7.7	0.7
44	hsa-miR-15a MIMAT0000068	hsa-miR-15a* MIMAT0004488	-6.2	-5.4	0.8
70	hsa-miR-19b MIMAT0000074	hsa-miR-19b-2* MIMAT0004492	-7.1	-6.3	0.8
122	hsa-miR-376a MIMAT0000729	hsa-miR-376a* MIMAT0003386	-6.1	-5.3	0.8
6	hsa-let-7f MIMAT0000067	hsa-let-7f-1* MIMAT0004486	-6.4	-5.4	1
10	hsa-miR-100 MIMAT0000098	hsa-miR-100* MIMAT0004512	-5.2	-4.2	1
168	hsa-miR-9 MIMAT0000441	hsa-miR-9* MIMAT0000442	-2.9	-1.9	1
16	hsa-miR-10b MIMAT0000254	hsa-miR-10b* MIMAT0004556	-7.4	-6.2	1.2
37	hsa-miR-146a MIMAT0000449	hsa-miR-146a* MIMAT0004608	-5.8	-4.6	1.2
102	hsa-miR-302d MIMAT0000718	hsa-miR-302d* MIMAT0004685	-6	-4.8	1.2
162	hsa-miR-7 MIMAT0000252	hsa-miR-7-1* MIMAT0004553	-4.5	-3.3	1.2
164	hsa-miR-708 MIMAT0004926	hsa-miR-708* MIMAT0004927	-5.2	-4	1.2
2	hsa-let-7b MIMAT0000063	hsa-let-7b* MIMAT0004482	-6.4	-5.1	1.3
9	hsa-let-7i MIMAT0000415	hsa-let-7i* MIMAT0004585	-7.1	-5.8	1.3
103	hsa-miR-30a MIMAT0000087	hsa-miR-30a* MIMAT0000088	-6.4	-5.1	1.3
137	hsa-miR-500 MIMAT0004773	hsa-miR-500* MIMAT0002871	-4.4	-3.1	1.3
51	hsa-miR-181c MIMAT0000258	hsa-miR-181c* MIMAT0004559	-4.6	-3.2	1.4
100	hsa-miR-302b MIMAT0000715	hsa-miR-302b* MIMAT0000714	-5	-3.6	1.4
32	hsa-miR-138 MIMAT0000430	hsa-miR-138-2* MIMAT0004596	-5	-3.5	1.5
67	hsa-miR-196a MIMAT0000226	hsa-miR-196a* MIMAT0004562	-8.3	-6.8	1.5
144	hsa-miR-518e MIMAT0002861	hsa-miR-518e* MIMAT0005450	-7	-5.5	1.5
28	hsa-miR-135a MIMAT0000428	hsa-miR-135a* MIMAT0004595	-6.7	-5.1	1.6
108	hsa-miR-30e MIMAT0000692	hsa-miR-30e* MIMAT0000693	-6.7	-5.1	1.6
62	hsa-miR-1914 MIMAT0007889	hsa-miR-1914* MIMAT0007890	-6.1	-4.4	1.7
46	hsa-miR-16 MIMAT0000069	hsa-miR-16-1* MIMAT0004489	-8.5	-6.6	1.9
101	hsa-miR-302c MIMAT0000717	hsa-miR-302c* MIMAT0000716	-3.1	-1.2	1.9
25	hsa-miR-130a MIMAT0000425	hsa-miR-130a* MIMAT0004593	-5	-3	2
99	hsa-miR-302a MIMAT0000684	hsa-miR-302a* MIMAT0000683	-6	-3.9	2.1
68	hsa-miR-19a MIMAT0000073	hsa-miR-19a* MIMAT0004490	-8.5	-6.3	2.2
15	hsa-miR-10a MIMAT0000253	hsa-miR-10a* MIMAT0004555	-7.4	-5.1	2.3
18	hsa-miR-1226 MIMAT0005577	hsa-miR-1226* MIMAT0005576	-5.1	-2.8	2.3
93	hsa-miR-27a MIMAT0000084	hsa-miR-27a* MIMAT0004501	-7.2	-4.9	2.3
128	hsa-miR-424 MIMAT0001341	hsa-miR-424* MIMAT0004749	-7.9	-5.6	2.3
160	hsa-miR-629 MIMAT0004810	hsa-miR-629* MIMAT0003298	-10.5	-8.2	2.3
135	hsa-miR-493 MIMAT0003161	hsa-miR-493* MIMAT0002813	-6.1	-3.7	2.4
31	hsa-miR-138 MIMAT0000430	hsa-miR-138-1* MIMAT0004607	-5	-2.5	2.5
113	hsa-miR-33b MIMAT0003301	hsa-miR-33b* MIMAT0004811	-8	-5.5	2.5
159	hsa-miR-625 MIMAT0003294	hsa-miR-625* MIMAT0004808	-10.5	-8	2.5
109	hsa-miR-31 MIMAT0000089	hsa-miR-31* MIMAT0004504	-10	-7.4	2.6
123	hsa-miR-377 MIMAT0000730	hsa-miR-377* MIMAT0004689	-7.3	-4.7	2.6
20	hsa-miR-124 MIMAT0000422	hsa-miR-124* MIMAT0004591	-7.1	-4.4	2.7
112	hsa-miR-33a MIMAT0000091	hsa-miR-33a* MIMAT0004506	-8.5	-5.8	2.7
45	hsa-miR-15b MIMAT0000417	hsa-miR-15b* MIMAT0004586	-7.2	-4.4	2.8
158	hsa-miR-624 MIMAT0004807	hsa-miR-624* MIMAT0003293	-7.2	-4.2	3
4	hsa-let-7d MIMAT0000065	hsa-let-7d* MIMAT0004484	-6.6	-3.5	3.1
29	hsa-miR-135b MIMAT0000758	hsa-miR-135b* MIMAT0004698	-7.2	-4	3.2
115	hsa-miR-34a MIMAT0000255	hsa-miR-34a* MIMAT0004557	-8.9	-5.7	3.2
34	hsa-miR-143 MIMAT0000435	hsa-miR-143* MIMAT0004599	-7.5	-3.9	3.6
64	hsa-miR-192 MIMAT0000222	hsa-miR-192* MIMAT0004543	-6.8	-3.1	3.7
153	hsa-miR-550 MIMAT0004800	hsa-miR-550* MIMAT0003257	-9.2	-5	4.2
175	hsa-miR-99b MIMAT0000689	hsa-miR-99b* MIMAT0004678	-8.3	-4	4.3
35	hsa-miR-144 MIMAT0000436	hsa-miR-144* MIMAT0004600	-7.5	-2.9	4.6
174	hsa-miR-99a MIMAT0000097	hsa-miR-99a* MIMAT0004511	-8.3	-4.2	4.1
173	hsa-miR-96 MIMAT0000095	hsa-miR-96* MIMAT0004510	-6.4	-0.4	6
42	hsa-miR-154 MIMAT0000452	hsa-miR-154* MIMAT0000453	-8.4	-0.3	8.1	64

## Sheet: Calculation
Calculation of thermodynamic stability
The DINAMelt Server
Prediction of Melting Profiles for Nucleic Acids
Powered by UNAFold
References Download the UNAFold software Commercial license Contact us Server home
--------------------------------------------------------------------------------				--------------------------------------------------------------------------------
miRNA*(5`-3`)---miRNA (3`-5`)		ΔG*		miRNA(5`-3`)---miRNA* (3`-5`)		ΔG
Dimer 1	Dimer 1			Dimer 1
ΔG = -19.5 kcal/mol ΔH = -128.2 kcal/mol ΔS = -350.5 e.u. Tm = 67.7°C	ΔG = -19.5 kcal/mol			ΔG = -19.5 kcal/mol ΔH = -128.2 kcal/mol ΔS = -350.5 e.u. Tm = 67.7°C
Structural element δδG Information	δδG			Structural element δδG Information	δδG
External loop -0.60 2 ss bases & 1 closing helices	-0.6	-0.6		External loop -0.90 3 ss bases & 1 closing helices	-0.9	-0.9
Stack -1.70 External closing pair is C1-G20	-1.7	-1.7		Stack -1.10 External closing pair is G2-U19	-1.1	-1.1
Stack -1.10 External closing pair is U2-A19	-1.1	-1.1		Stack -1.70 External closing pair is A3-U18	-1.7	-1.7
Stack -0.90 External closing pair is A3-U18	-0.9	-0.9		Stack -1.40 External closing pair is G4-C17	-1.4	-1.4
Stack -1.10 External closing pair is U4-A17	-1.1	-1.1		Stack +1.50 External closing pair is G5-U16	1.5	-5.1
Stack -2.10 External closing pair is A5-U16	-2.1	-5.4		Stack -0.80 External closing pair is U6-G15	-0.8
Stack -1.80 External closing pair is C6-G15	-1.8			Stack -1.70 External closing pair is A7-U14	-1.7
Stack -0.90 External closing pair is A7-U14	-0.9			Stack -2.10 External closing pair is G8-C13	-2.1
Stack -1.00 External closing pair is A8-U13	-1			Stack -1.10 External closing pair is U9-A12	-1.1
Stack -1.40 External closing pair is U9-G12	-1.4			Stack -1.70 External closing pair is A10-U11	-1.7
Stack -1.70 External closing pair is C10-G11	-1.7			Stack -1.40 External closing pair is G11-C10	-1.4
Stack -1.10 External closing pair is U11-A10	-1.1			Stack -1.00 External closing pair is G12-U9	-1
Stack -2.10 External closing pair is A12-U9	-2.1			Stack -0.90 External closing pair is U13-A8	-0.9
Stack -1.70 External closing pair is C13-G8	-1.7			Stack -1.80 External closing pair is U14-A7	-1.8
Stack -0.80 External closing pair is U14-A7	-0.8			Stack -2.10 External closing pair is G15-C6	-2.1
Stack +1.50 External closing pair is G15-U6	1.5			Stack -1.10 External closing pair is U16-A5	-1.1
Stack -1.40 External closing pair is U16-G5	-1.4			Stack -0.90 External closing pair is A17-U4	-0.9
Stack -1.70 External closing pair is C17-G4	-1.7			Stack -1.10 External closing pair is U18-A3	-1.1
Stack -1.10 External closing pair is U18-A3	-1.1			Stack -1.70 External closing pair is A19-U2	-1.7
Helix -22.10 19 base pairs				Helix -22.10 19 base pairs
External loop +3.20 Closing pair is U19-G2	3.2			External loop +3.50 Closing pair is G20-C1	3.5
--------------------------------------------------------------------------------	-------------------			--------------------------------------------------------------------------------	-------------------
Dimer 2	Dimer 2			Dimer 2	Dimer 2
ΔG = -26.7 kcal/mol ΔH = -147.9 kcal/mol ΔS = -390.8 e.u. Tm = 82.0°C	ΔG = -26.7 kcal/mol			ΔG = -26.7 kcal/mol ΔH = -147.9 kcal/mol ΔS = -390.8 e.u. Tm = 82.0°C	ΔG = -26.7 kcal/mol
Structural element δδG Information	δδG			Structural element δδG Information	δδG
External loop -0.60 2 ss bases & 1 closing helices	-0.6	-0.6		External loop -0.70 4 ss bases & 1 closing helices	-0.7	-0.7
Stack -1.90 External closing pair is C1-G20	-1.9	-1.9		Stack -1.10 External closing pair is G2-U19	-1.1	-1.1
Stack -0.80 External closing pair is U2-G19	-0.8	-0.8		Stack -1.70 External closing pair is A3-U18	-1.7	-1.7
Stack -1.00 External closing pair is A3-U18	-1	-1		Stack -2.90 External closing pair is G4-C17	-2.9	-2.9
Stack -0.80 External closing pair is U4-G17	-0.8	-0.8		Stack -2.10 External closing pair is G5-C16	-2.1	-6.4
Stack -2.10 External closing pair is A5-U16	-2.1	-5.1		Stack -0.80 External closing pair is U6-G15	-0.8
Stack -1.80 External closing pair is C6-G15	-1.8			Stack -1.70 External closing pair is A7-U14	-1.7
Stack -0.90 External closing pair is A7-U14	-0.9			Stack -2.10 External closing pair is G8-C13	-2.1
Stack -2.10 External closing pair is A8-U13	-2.1			Stack -1.10 External closing pair is U9-A12	-1.1
Stack -2.90 External closing pair is C9-G12	-2.9			Stack -1.70 External closing pair is A10-U11	-1.7
Stack -1.70 External closing pair is C10-G11	-1.7			Stack -2.90 External closing pair is G11-C10	-2.9
Stack -1.10 External closing pair is U11-A10	-1.1			Stack -2.10 External closing pair is G12-C9	-2.1
Stack -2.10 External closing pair is A12-U9	-2.1			Stack -0.90 External closing pair is U13-A8	-0.9
Stack -1.70 External closing pair is C13-G8	-1.7			Stack -1.80 External closing pair is U14-A7	-1.8
Stack -0.80 External closing pair is U14-A7	-0.8			Stack -2.10 External closing pair is G15-C6	-2.1
Stack -2.10 External closing pair is G15-U6	-2.1			Stack -0.80 External closing pair is U16-A5	-0.8
Stack -2.90 External closing pair is C16-G5	-2.9			Stack -1.00 External closing pair is G17-U4	-1
Stack -1.70 External closing pair is C17-G4	-1.7			Stack -0.80 External closing pair is U18-A3	-0.8
Stack -1.10 External closing pair is U18-A3	-1.1			Stack -1.90 External closing pair is G19-U2	-1.9
Helix -29.50 19 base pairs				Helix -29.50 19 base pairs
External loop +3.40 Closing pair is U19-G2	3.4			External loop +3.50 Closing pair is G20-C1	3.5
--------------------------------------------------------------------------------	-------------------			--------------------------------------------------------------------------------	-------------------
Dimer 3	Dimer 3			Dimer 3	Dimer 3
ΔG = -7.3 kcal/mol ΔH = -60.9 kcal/mol ΔS = -172.8 e.u. Tm = 33.7°C	ΔG = -7.3 kcal/mol			ΔG = -7.3 kcal/mol ΔH = -60.9 kcal/mol ΔS = -172.8 e.u. Tm = 33.7°C	ΔG = -7.3 kcal/mol
Structural element δδG Information	δδG			Structural element δδG Information	δδG
External loop -0.80 11 ss bases & 1 closing helices	-0.8			External loop -1.00 15 ss bases & 1 closing helices	-1
Stack -1.10 External closing pair is U7-A17	-1.1			Stack -0.80 External closing pair is U9-G15	-0.8
Stack -2.10 External closing pair is A8-U16	-2.1			Stack -1.70 External closing pair is A10-U14	-1.7
Stack -1.80 External closing pair is C9-G15	-1.8			Stack -2.90 External closing pair is G11-C13	-2.9
Helix -5.00 4 base pairs				Helix -5.40 4 base pairs
Interior loop +0.80 External closing pair is A10-U14	0.8			Interior loop +0.80 External closing pair is G12-C12	0.8
Stack -2.90 External closing pair is C12-G12	-2.9			Stack -1.80 External closing pair is U14-A10	-1.8
Stack -1.70 External closing pair is C13-G11	-1.7			Stack -2.10 External closing pair is G15-C9	-2.1
Stack -0.80 External closing pair is U14-A10	-0.8			Stack -1.10 External closing pair is U16-A8	-1.1
Helix -5.40 4 base pairs				Helix -5.00 4 base pairs
External loop +3.10 Closing pair is G15-U9	3.1			External loop +3.30 Closing pair is A17-U7	3.3
--------------------------------------------------------------------------------	-------------------			--------------------------------------------------------------------------------	-------------------
Dimer 4	Dimer 4			Dimer 4	Dimer 4
ΔG = -22.5 kcal/mol ΔH = -122.1 kcal/mol ΔS = -321.1 e.u. Tm = 79.0°C	ΔG = -22.5 kcal/mol			ΔG = -22.5 kcal/mol ΔH = -122.1 kcal/mol ΔS = -321.1 e.u. Tm = 79.0°C	ΔG = -22.5 kcal/mol
Structural element δδG Information	δδG			Structural element δδG Information	δδG
External loop -0.60 2 ss bases & 1 closing helices	-0.6	-0.6		External loop -0.90 4 ss bases & 1 closing helices	-0.9	-0.9
Stack -1.70 External closing pair is C1-G20	-1.7	-1.7		Stack -1.10 External closing pair is G2-U19	-1.1	-1.1
Stack -1.10 External closing pair is U2-A19	-1.1	-1.1		Stack -1.70 External closing pair is A3-U18	-1.7	-1.7
Stack -0.90 External closing pair is A3-U18	-0.9	-0.9		Stack -2.90 External closing pair is G4-C17	-2.9	-2.9
Helix -3.70 4 base pairs				Stack -2.10 External closing pair is G5-C16	-2.1	-6.6
Interior loop +0.80 External closing pair is U4-A17	0.8	0.8		Stack -0.80 External closing pair is U6-G15	-0.8
Stack -1.20 External closing pair is C6-G15	-1.2	-3.5		Stack -1.70 External closing pair is A7-U14	-1.7
Stack -1.10 External closing pair is G7-U14	-1.1			Stack -2.10 External closing pair is G8-C13	-2.1
Stack -2.10 External closing pair is A8-U13	-2.1			Stack -0.80 External closing pair is U9-G12	-0.8
Stack -2.90 External closing pair is C9-G12	-2.9			Stack -1.70 External closing pair is A10-U11	-1.7
Stack -1.70 External closing pair is C10-G11	-1.7			Stack -2.90 External closing pair is G11-C10	-2.9
Stack -0.80 External closing pair is U11-A10	-0.8			Stack -2.10 External closing pair is G12-C9	-2.1
Stack -2.10 External closing pair is G12-U9	-2.1			Stack -1.10 External closing pair is U13-A8	-1.1
Stack -1.70 External closing pair is C13-G8	-1.7			Stack -1.20 External closing pair is U14-G7	-1.2
Stack -0.80 External closing pair is U14-A7	-0.8			Helix -22.20 14 base pairs
Stack -2.10 External closing pair is G15-U6	-2.1			Interior loop +0.80 External closing pair is G15-C6	0.8
Stack -2.90 External closing pair is C16-G5	-2.9			Stack -0.90 External closing pair is A17-U4	-0.9
Stack -1.70 External closing pair is C17-G4	-1.7			Stack -1.10 External closing pair is U18-A3	-1.1
Stack -1.10 External closing pair is U18-A3	-1.1			Stack -1.70 External closing pair is A19-U2	-1.7
Helix -22.20 14 base pairs				Helix -3.70 4 base pairs
External loop +3.20 Closing pair is U19-G2	3.2			External loop +3.50 Closing pair is G20-C1	3.5
--------------------------------------------------------------------------------	-------------------			--------------------------------------------------------------------------------	-------------------
Dimer 5	Dimer 5			Dimer 5	Dimer 5
ΔG = -22.6 kcal/mol ΔH = -132.4 kcal/mol ΔS = -354.0 e.u. Tm = 75.6°C	ΔG = -22.6 kcal/mol			ΔG = -22.6 kcal/mol ΔH = -132.4 kcal/mol ΔS = -354.0 e.u. Tm = 75.6°C	ΔG = -22.6 kcal/mol
Structural element δδG Information	δδG			Structural element δδG Information	δδG
External loop -0.60 2 ss bases & 1 closing helices	-0.6	-0.6		External loop -0.90 4 ss bases & 1 closing helices	-0.9	-0.9
Stack -1.70 External closing pair is C1-G20	-1.7	-1.7		Stack -1.10 External closing pair is G2-U19	-1.1	-1.1
Stack -1.10 External closing pair is U2-A19	-1.1	-1.1		Stack -1.70 External closing pair is A3-U18	-1.7	-1.7
Stack -0.90 External closing pair is A3-U18	-0.9	-0.9		Helix -2.80 3 base pairs
Stack -1.10 External closing pair is U4-A17	-1.1	-1.1		Interior loop +0.80 External closing pair is G4-C17	0.8	0.8
Stack -2.10 External closing pair is A5-U16	-2.1	-5.4		Stack -1.10 External closing pair is U6-A15	-1.1	-2.9
Stack -1.20 External closing pair is C6-G15	-1.2			Stack -1.70 External closing pair is A7-U14	-1.7
Stack -0.40 External closing pair is G7-U14	-0.4			Stack -2.90 External closing pair is G8-C13	-2.9
Stack -2.10 External closing pair is G8-U13	-2.1			Stack -2.30 External closing pair is G9-C12	-2.3
Stack -2.90 External closing pair is C9-G12	-2.9			Stack -1.70 External closing pair is A10-U11	-1.7
Stack -1.70 External closing pair is C10-G11	-1.7			Stack -2.90 External closing pair is G11-C10	-2.9
Stack -2.30 External closing pair is U11-A10	-2.3			Stack -2.10 External closing pair is G12-C9	-2.1
Stack -2.90 External closing pair is C12-G9	-2.9			Stack -0.40 External closing pair is U13-G8	-0.4
Stack -1.70 External closing pair is C13-G8	-1.7			Stack -1.20 External closing pair is U14-G7	-1.2
Stack -1.10 External closing pair is U14-A7	-1.1			Stack -2.10 External closing pair is G15-C6	-2.1
Helix -23.20 15 base pairs				Stack -1.10 External closing pair is U16-A5	-1.1
Interior loop +0.80 External closing pair is A15-U6	0.8			Stack -0.90 External closing pair is A17-U4	-0.9
Stack -1.70 External closing pair is C17-G4	-1.7			Stack -1.10 External closing pair is U18-A3	-1.1
Stack -1.10 External closing pair is U18-A3	-1.1			Stack -1.70 External closing pair is A19-U2	-1.7
Helix -2.80 3 base pairs				Helix -23.20 15 base pairs
External loop +3.20 Closing pair is U19-G2	3.2			External loop +3.50 Closing pair is G20-C1	3.5
--------------------------------------------------------------------------------	-------------------			--------------------------------------------------------------------------------	-------------------
Dimer 6	Dimer 6			Dimer 6	Dimer 6
ΔG = -22.9 kcal/mol ΔH = -139.1 kcal/mol ΔS = -374.7 e.u. Tm = 74.3°C	ΔG = -22.9 kcal/mol			ΔG = -22.9 kcal/mol ΔH = -139.1 kcal/mol ΔS = -374.7 e.u. Tm = 74.3°C	ΔG = -22.9 kcal/mol
Structural element δδG Information	δδG			Structural element δδG Information	δδG
External loop -0.60 2 ss bases & 1 closing helices	-0.6	-0.6		External loop -0.70 4 ss bases & 1 closing helices	-0.7	-0.7
Stack -1.70 External closing pair is C1-G20	-1.7	-1.7		Stack -1.10 External closing pair is G2-U19	-1.1	-1.1
Stack -1.10 External closing pair is U2-A19	-1.1	-1.1		Stack -1.70 External closing pair is A3-U18	-1.7	-1.7
Stack -0.90 External closing pair is A3-U18	-0.9	-0.9		Stack -2.90 External closing pair is G4-C17	-2.9	-2.9
Stack -1.10 External closing pair is U4-A17	-1.1	-1.1		Stack -2.10 External closing pair is G5-C16	-2.1
Stack -2.10 External closing pair is A5-U16	-2.1	-5.4		Stack -0.80 External closing pair is U6-G15	-0.8	-6.4
Stack -1.80 External closing pair is C6-G15	-1.8			Stack -0.50 External closing pair is A7-U14	-0.5
Stack -0.90 External closing pair is A7-U14	-0.9			Stack -1.00 External closing pair is G8-U13	-1
Stack -0.90 External closing pair is A8-U13	-0.9			Stack -1.10 External closing pair is U9-A12	-1.1
Stack -2.30 External closing pair is U9-A12	-2.3			Stack -1.70 External closing pair is A10-U11	-1.7
Stack -1.70 External closing pair is C10-G11	-1.7			Stack -2.30 External closing pair is G11-C10	-2.3
Stack -1.10 External closing pair is U11-A10	-1.1			Stack -0.90 External closing pair is A12-U9	-0.9
Stack -1.00 External closing pair is A12-U9	-1			Stack -0.90 External closing pair is U13-A8	-0.9
Stack -0.50 External closing pair is U13-G8	-0.5			Stack -1.80 External closing pair is U14-A7	-1.8
Stack -0.80 External closing pair is U14-A7	-0.8			Stack -2.10 External closing pair is G15-C6	-2.1
Stack -2.10 External closing pair is G15-U6	-2.1			Stack -1.10 External closing pair is U16-A5	-1.1
Stack -2.90 External closing pair is C16-G5	-2.9			Stack -0.90 External closing pair is A17-U4	-0.9
Stack -1.70 External closing pair is C17-G4	-1.7			Stack -1.10 External closing pair is U18-A3	-1.1
Stack -1.10 External closing pair is U18-A3	-1.1			Stack -1.70 External closing pair is A19-U2	-1.7
Helix -25.70 19 base pairs				Helix -25.70 19 base pairs
External loop +3.40 Closing pair is U19-G2	3.4			External loop +3.50 Closing pair is G20-C1	3.5
--------------------------------------------------------------------------------	-------------------			--------------------------------------------------------------------------------	-------------------
Dimer 7	Dimer 7			Dimer 7	Dimer 7
ΔG = -20.0 kcal/mol ΔH = -133.2 kcal/mol ΔS = -365.0 e.u. Tm = 67.8°C	ΔG = -20.0 kcal/mol			ΔG = -20.0 kcal/mol ΔH = -133.2 kcal/mol ΔS = -365.0 e.u. Tm = 67.8°C	ΔG = -20.0 kcal/mol
Structural element δδG Information	δδG			Structural element δδG Information	δδG
External loop -0.60 2 ss bases & 1 closing helices	-0.6	-0.6		External loop -0.90 4 ss bases & 1 closing helices	-0.9	-0.9
Stack -1.70 External closing pair is C1-G20	-1.7	-1.7		Stack -1.10 External closing pair is G2-U19	-1.1	-1.1
Stack -1.10 External closing pair is U2-A19	-1.1	-1.1		Stack -1.70 External closing pair is A3-U18	-1.7	-1.7
Stack -0.90 External closing pair is A3-U18	-0.9	-0.9		Stack -1.40 External closing pair is G4-C17	-1.4	-1.4
Stack -1.10 External closing pair is U4-A17	-1.1	-1.1		Stack +1.50 External closing pair is G5-U16	1.5	-5.1
Stack -2.10 External closing pair is A5-U16	-2.1	-5.4		Stack -0.80 External closing pair is U6-G15	-0.8
Stack -1.80 External closing pair is C6-G15	-1.8			Stack -1.70 External closing pair is A7-U14	-1.7
Stack -0.50 External closing pair is A7-U14	-0.5			Stack -2.10 External closing pair is G8-C13	-2.1
Stack -1.00 External closing pair is G8-U13	-1			Stack -1.10 External closing pair is U9-A12	-1.1
Stack -2.30 External closing pair is U9-A12	-2.3			Stack -1.70 External closing pair is A10-U11	-1.7
Stack -1.70 External closing pair is C10-G11	-1.7			Stack -2.30 External closing pair is G11-C10	-2.3
Stack -1.10 External closing pair is U11-A10	-1.1			Stack -1.00 External closing pair is A12-U9	-1
Stack -2.10 External closing pair is A12-U9	-2.1			Stack -0.50 External closing pair is U13-G8	-0.5
Stack -1.70 External closing pair is C13-G8	-1.7			Stack -1.80 External closing pair is U14-A7	-1.8
Stack -0.80 External closing pair is U14-A7	-0.8			Stack -2.10 External closing pair is G15-C6	-2.1
Stack +1.50 External closing pair is G15-U6	1.5			Stack -1.10 External closing pair is U16-A5	-1.1
Stack -1.40 External closing pair is U16-G5	-1.4			Stack -0.90 External closing pair is A17-U4	-0.9
Stack -1.70 External closing pair is C17-G4	-1.7			Stack -1.10 External closing pair is U18-A3	-1.1
Stack -1.10 External closing pair is U18-A3	-1.1			Stack -1.70 External closing pair is A19-U2	-1.7
Helix -22.60 19 base pairs				Helix -22.60 19 base pairs
External loop +3.20 Closing pair is U19-G2	3.2			External loop +3.50 Closing pair is G20-C1	3.5
--------------------------------------------------------------------------------	-------------------			--------------------------------------------------------------------------------	-------------------
Dimer 8	Dimer 8			Dimer 8	Dimer 8
ΔG = -23.1 kcal/mol ΔH = -136.6 kcal/mol ΔS = -366.0 e.u. Tm = 75.7°C	ΔG = -23.1 kcal/mol			ΔG = -23.1 kcal/mol ΔH = -136.6 kcal/mol ΔS = -366.0 e.u. Tm = 75.7°C	ΔG = -23.1 kcal/mol
Structural element δδG Information	δδG			Structural element δδG Information	δδG
External loop -0.60 2 ss bases & 1 closing helices	-0.6	-0.6		External loop -1.40 3 ss bases & 1 closing helices	-1.4	-1.4
Stack -1.70 External closing pair is C1-G20	-1.7	-1.7		Stack -1.10 External closing pair is G2-U19	-1.1	-1.1
Stack -1.80 External closing pair is U2-A19	-1.8	-1.8		Stack -1.70 External closing pair is A3-U18	-1.7	-1.7
Stack -2.10 External closing pair is G3-C18	-2.1	-2.1		Stack -2.90 External closing pair is G4-C17	-2.9	-2.9
Stack -1.10 External closing pair is U4-A17	-1.1	-1.1		Stack -2.10 External closing pair is G5-C16	-2.1	-7.1
Stack -2.10 External closing pair is A5-U16	-2.1	-7.3		Stack -0.80 External closing pair is U6-G15	-0.8
Stack -1.80 External closing pair is C6-G15	-1.8			Stack -1.70 External closing pair is A7-U14	-1.7
Stack -0.50 External closing pair is A7-U14	-0.5			Stack -2.10 External closing pair is G8-C13	-2.1
Stack -0.40 External closing pair is G8-U13	-0.4			Helix -12.40 8 base pairs
Stack -2.10 External closing pair is G9-U12	-2.1			Interior loop +0.80 External closing pair is U9-A12	0.8
Helix -13.60 10 base pairs				Stack -2.10 External closing pair is G11-C10	-2.1
Interior loop +0.80 External closing pair is C10-G11	0.8			Stack -0.40 External closing pair is U12-G9	-0.4
Stack -2.10 External closing pair is A12-U9	-2.1			Stack -0.50 External closing pair is U13-G8	-0.5
Stack -1.70 External closing pair is C13-G8	-1.7			Stack -1.80 External closing pair is U14-A7	-1.8
Stack -0.80 External closing pair is U14-A7	-0.8			Stack -2.10 External closing pair is G15-C6	-2.1
Stack -2.10 External closing pair is G15-U6	-2.1			Stack -1.10 External closing pair is U16-A5	-1.1
Stack -2.90 External closing pair is C16-G5	-2.9			Stack -2.10 External closing pair is A17-U4	-2.1
Stack -1.70 External closing pair is C17-G4	-1.7			Stack -1.80 External closing pair is C18-G3	-1.8
Stack -1.10 External closing pair is U18-A3	-1.1			Stack -1.70 External closing pair is A19-U2	-1.7
Helix -12.40 8 base pairs				Helix -13.60 10 base pairs
External loop +2.70 Closing pair is U19-G2	2.7			External loop +3.50 Closing pair is G20-C1	3.5
--------------------------------------------------------------------------------	-------------------			--------------------------------------------------------------------------------	-------------------
Dimer 9	Dimer 9			Dimer 9	Dimer 9
ΔG = -25.7 kcal/mol ΔH = -138.7 kcal/mol ΔS = -364.3 e.u. Tm = 82.5°C	ΔG = -25.7 kcal/mol			ΔG = -25.7 kcal/mol ΔH = -138.7 kcal/mol ΔS = -364.3 e.u. Tm = 82.5°C	ΔG = -25.7 kcal/mol
Structural element δδG Information	δδG			Structural element δδG Information	δδG
External loop -1.20 6 ss bases & 1 closing helices	-1.2	-1.2		External loop -1.40 4 ss bases & 1 closing helices	-1.4	-1.4
Stack -3.40 External closing pair is G3-C18	-3.4	-3.4		Stack -1.10 External closing pair is G2-U19	-1.1	-1.1
Stack -1.20 External closing pair is C4-G17	-1.2	-1.2		Stack -1.70 External closing pair is A3-U18	-1.7	-1.7
Stack -2.10 External closing pair is G5-U16	-2.1	-5.8		Stack -2.90 External closing pair is G4-C17	-2.9	-2.9
Stack -1.80 External closing pair is C6-G15	-1.8			Stack -2.10 External closing pair is G5-C16	-2.1	-7.1
Stack -0.90 External closing pair is A7-U14	-0.9			Stack -0.80 External closing pair is U6-G15	-0.8
Stack -0.50 External closing pair is A8-U13	-0.5			Stack -1.70 External closing pair is A7-U14	-1.7
Stack -2.10 External closing pair is G9-U12	-2.1			Stack -2.10 External closing pair is G8-C13	-2.1
Stack -1.70 External closing pair is C10-G11	-1.7			Stack -1.10 External closing pair is U9-A12	-1.1
Stack -1.10 External closing pair is U11-A10	-1.1			Stack -1.70 External closing pair is A10-U11	-1.7
Stack -2.10 External closing pair is A12-U9	-2.1			Stack -2.10 External closing pair is G11-C10	-2.1
Stack -1.70 External closing pair is C13-G8	-1.7			Stack -0.50 External closing pair is U12-G9	-0.5
Stack -0.80 External closing pair is U14-A7	-0.8			Stack -0.90 External closing pair is U13-A8	-0.9
Stack -2.10 External closing pair is G15-U6	-2.1			Stack -1.80 External closing pair is U14-A7	-1.8
Stack -2.90 External closing pair is C16-G5	-2.9			Stack -2.10 External closing pair is G15-C6	-2.1
Stack -1.70 External closing pair is C17-G4	-1.7			Stack -1.20 External closing pair is U16-G5	-1.2
Stack -1.10 External closing pair is U18-A3	-1.1			Stack -3.40 External closing pair is G17-C4	-3.4
Helix -27.20 17 base pairs				Helix -27.20 17 base pairs
External loop +2.70 Closing pair is U19-G2	2.7			External loop +2.90 Closing pair is C18-G3	2.9
--------------------------------------------------------------------------------	-------------------			--------------------------------------------------------------------------------	-------------------
Dimer 10	Dimer 10			Dimer 10	Dimer 10
ΔG = -13.8 kcal/mol ΔH = -98.9 kcal/mol ΔS = -274.4 e.u. Tm = 56.5°C	ΔG = -13.8 kcal/mol			ΔG = -13.8 kcal/mol ΔH = -98.9 kcal/mol ΔS = -274.4 e.u. Tm = 56.5°C	ΔG = -13.8 kcal/mol
Structural element δδG Information	δδG			Structural element δδG Information	δδG
External loop -0.60 2 ss bases & 1 closing helices	-0.6	-0.6		External loop -1.00 4 ss bases & 1 closing helices	-1	-1
Stack -1.80 External closing pair is C1-G20	-1.8	-1.8		Stack -2.10 External closing pair is A2-U19	-2.1	-2.1
Stack -0.90 External closing pair is A2-U19	-0.9	-0.9		Stack -2.90 External closing pair is C3-G18	-2.9	-2.9
Stack -1.70 External closing pair is A3-U18	-1.7	-1.7		Helix -5.00 3 base pairs		0.8
Helix -4.40 4 base pairs		0.8		Interior loop +0.80 External closing pair is C4-G17	0.8	-5.2
Interior loop +0.80 External closing pair is G4-C17	0.8	-4.2		Stack -1.00 External closing pair is G6-U15	-1
Stack -1.10 External closing pair is U6-A15	-1.1			Stack -1.10 External closing pair is U7-A14	-1.1
Stack -1.20 External closing pair is U7-G14	-1.2			Stack -1.70 External closing pair is A8-U13	-1.7
Helix -2.30 3 base pairs				Stack -2.30 External closing pair is G9-C12	-2.3
Interior loop +0.80 External closing pair is G8-C13	0.8			Stack -0.90 External closing pair is A10-U11	-0.9
Stack -0.90 External closing pair is A10-U11	-0.9			Helix -7.00 6 base pairs
Stack -2.30 External closing pair is U11-A10	-2.3			Interior loop +0.80 External closing pair is U11-A10	0.8
Stack -1.70 External closing pair is C12-G9	-1.7			Stack -1.20 External closing pair is C13-G8	-1.2
Stack -1.10 External closing pair is U13-A8	-1.1			Stack -1.10 External closing pair is G14-U7	-1.1
Stack -1.00 External closing pair is A14-U7	-1			Helix -2.30 3 base pairs
Helix -7.00 6 base pairs				Interior loop +0.80 External closing pair is A15-U6	0.8
Interior loop +0.80 External closing pair is U15-G6	0.8			Stack -1.70 External closing pair is C17-G4	-1.7
Stack -2.90 External closing pair is G17-C4	-2.9			Stack -0.90 External closing pair is U18-A3	-0.9
Stack -2.10 External closing pair is G18-C3	-2.1			Stack -1.80 External closing pair is U19-A2	-1.8
Helix -5.00 3 base pairs				Helix -4.40 4 base pairs
External loop +3.10 Closing pair is U19-A2	3.1			External loop +3.50 Closing pair is G20-C1	3.5
--------------------------------------------------------------------------------	-------------------			--------------------------------------------------------------------------------	-------------------
Dimer 11	Dimer 11			Dimer 11	Dimer 11
ΔG = -25.3 kcal/mol ΔH = -160.0 kcal/mol ΔS = -434.3 e.u. Tm = 74.7°C	ΔG = -25.3 kcal/mol			ΔG = -25.3 kcal/mol ΔH = -160.0 kcal/mol ΔS = -434.3 e.u. Tm = 74.7°C	ΔG = -25.3 kcal/mol
Structural element δδG Information	δδG			Structural element δδG Information	δδG
External loop -1.10 2 ss bases & 1 closing helices	-1.1	-1.1		External loop -1.60 7 ss bases & 1 closing helices	-1.6	-1.6
Stack -1.80 External closing pair is C1-G19	-1.8	-1.8		Stack -1.80 External closing pair is C3-G17	-1.8	-1.8
Stack -1.70 External closing pair is A2-U18	-1.7	-1.7		Stack -1.70 External closing pair is A4-U16	-1.7	-1.7
Stack -2.10 External closing pair is G3-C17	-2.1	-2.1		Stack -2.10 External closing pair is G5-C15	-2.1	-5.1
Stack -0.90 External closing pair is U4-A16	-0.9	-0.9		Stack -0.80 External closing pair is U6-G14	-0.8
Stack -1.10 External closing pair is U5-A15	-1.1	-7.6		Stack -2.10 External closing pair is A7-U13	-2.1
Stack -0.90 External closing pair is A6-U14	-0.9			Stack -1.70 External closing pair is C8-G12	-1.7
Stack -2.30 External closing pair is U7-A13	-2.3			Stack -1.80 External closing pair is U9-A11	-1.8
Stack -1.80 External closing pair is C8-G12	-1.8			Stack -2.10 External closing pair is G10-C10	-2.1
Stack -2.10 External closing pair is A9-U11	-2.1			Stack -1.80 External closing pair is U11-A9	-1.8
Stack -1.80 External closing pair is C10-G10	-1.8			Stack -2.30 External closing pair is G12-C8	-2.3
Stack -1.70 External closing pair is A11-U9	-1.7			Stack -0.90 External closing pair is A13-U7	-0.9
Stack -2.10 External closing pair is G12-C8	-2.1			Stack -1.10 External closing pair is U14-A6	-1.1
Stack -0.80 External closing pair is U13-A7	-0.8			Stack -0.90 External closing pair is A15-U5	-0.9
Stack -2.10 External closing pair is G14-U6	-2.1			Stack -2.10 External closing pair is A16-U4	-2.1
Stack -1.70 External closing pair is C15-G5	-1.7			Stack -1.70 External closing pair is C17-G3	-1.7
Stack -1.80 External closing pair is U16-A4	-1.8			Stack -1.80 External closing pair is U18-A2	-1.8
Helix -26.70 17 base pairs				Helix -26.70 17 base pairs
External loop +2.50 Closing pair is G17-C3	2.5			External loop +3.00 Closing pair is G19-C1	3
--------------------------------------------------------------------------------	-------------------			--------------------------------------------------------------------------------	-------------------
Dimer 12	Dimer 12			Dimer 12	Dimer 12
ΔG = -18.0 kcal/mol ΔH = -141.8 kcal/mol ΔS = -399.2 e.u. Tm = 60.7°C	ΔG = -18.0 kcal/mol			ΔG = -18.0 kcal/mol ΔH = -141.8 kcal/mol ΔS = -399.2 e.u. Tm = 60.7°C	ΔG = -18.0 kcal/mol
Structural element δδG Information	δδG			Structural element δδG Information	δδG
External loop -0.70 3 ss bases & 1 closing helices	-0.7	-0.7		External loop -0.50 4 ss bases & 1 closing helices	-0.5	-0.5
Stack -2.10 External closing pair is A1-U20	-2.1	-2.1		Stack -1.80 External closing pair is C2-G19	-1.8	-1.8
Stack -1.20 External closing pair is C2-G19	-1.2	-1.2		Helix -1.80 2 base pairs
Stack -1.90 External closing pair is G3-U18	-1.9	-1.9		Interior loop +0.80 External closing pair is A3-U18	0.8	0.8
Helix -5.20 4 base pairs				Stack -0.90 External closing pair is A5-U16	-0.9	-1.5
Interior loop +0.90 External closing pair is G4-C17	0.9	0.9		Stack -1.80 External closing pair is U6-A15	-1.8
Stack -2.10 External closing pair is G7-C14	-2.1	-5		Stack -3.40 External closing pair is G7-C14	-3.4
Stack -1.10 External closing pair is U8-A13	-1.1			Stack -1.70 External closing pair is C8-G13	-1.7
Stack -0.50 External closing pair is U9-G12	-0.5			Stack -2.30 External closing pair is U9-A12	-2.3
Stack -1.80 External closing pair is U10-A11	-1.8			Stack -1.80 External closing pair is C10-G11	-1.8
Stack -2.30 External closing pair is G11-C10	-2.3			Stack -0.50 External closing pair is A11-U10	-0.5
Stack -1.70 External closing pair is A12-U9	-1.7			Stack -1.10 External closing pair is G12-U9	-1.1
Stack -3.40 External closing pair is G13-C8	-3.4			Stack -2.10 External closing pair is A13-U8	-2.1
Stack -1.80 External closing pair is C14-G7	-1.8			Helix -15.60 10 base pairs
Stack -0.90 External closing pair is A15-U6	-0.9			Interior loop +0.90 External closing pair is C14-G7	0.9
Helix -15.60 10 base pairs				Stack -1.90 External closing pair is C17-G4	-1.9
Interior loop +0.80 External closing pair is U16-A5	0.8			Stack -1.20 External closing pair is U18-G3	-1.2
Stack -1.80 External closing pair is U18-A3	-1.8			Stack -2.10 External closing pair is G19-C2	-2.1
Helix -1.80 2 base pairs				Helix -5.20 4 base pairs
External loop +3.60 Closing pair is G19-C2	3.6			External loop +3.40 Closing pair is U20-A1	3.4
--------------------------------------------------------------------------------	-------------------			--------------------------------------------------------------------------------	-------------------
Dimer 13	Dimer 13			Dimer 13	Dimer 13
ΔG = -23.0 kcal/mol ΔH = -140.4 kcal/mol ΔS = -378.5 e.u. Tm = 74.2°C	ΔG = -23.0 kcal/mol			ΔG = -23.0 kcal/mol ΔH = -140.4 kcal/mol ΔS = -378.5 e.u. Tm = 74.2°C	ΔG = -23.0 kcal/mol
Structural element δδG Information	δδG			Structural element δδG Information	δδG
External loop -1.30 4 ss bases & 1 closing helices	-1.3	-1.3		External loop -0.40 7 ss bases & 1 closing helices	-0.4	-0.4
Stack -1.70 External closing pair is C1-G19	-1.7	-1.7		Stack -0.90 External closing pair is A3-U17	-0.9	-0.9
Stack -1.80 External closing pair is U2-A18	-1.8	-1.8		Stack -1.70 External closing pair is A4-U16	-1.7	-1.7
Stack -3.40 External closing pair is G3-C17	-3.4	-3.4		Stack -2.10 External closing pair is G5-C15	-2.1	-3
Stack -1.80 External closing pair is C4-G16	-1.8	-1.8		Stack -1.80 External closing pair is U6-A14	-1.8
Helix -8.70 5 base pairs		-10		Stack -3.40 External closing pair is G7-C13	-3.4
Interior loop +0.80 External closing pair is A5-U15	0.8			Stack -1.70 External closing pair is C8-G12	-1.7
Stack -1.80 External closing pair is U7-A13	-1.8			Stack -0.90 External closing pair is U9-A11	-0.9
Stack -2.10 External closing pair is G8-C12	-2.1			Stack -1.10 External closing pair is U10-A10	-1.1
Stack -1.10 External closing pair is U9-A11	-1.1			Stack -2.10 External closing pair is A11-U9	-2.1
Stack -0.90 External closing pair is A10-U10	-0.9			Stack -1.80 External closing pair is C12-G8	-1.8
Stack -1.70 External closing pair is A11-U9	-1.7			Helix -17.50 11 base pairs
Stack -3.40 External closing pair is G12-C8	-3.4			Interior loop +0.80 External closing pair is A13-U7	0.8
Stack -1.80 External closing pair is C13-G7	-1.8			Stack -1.80 External closing pair is U15-A5	-1.8
Stack -2.10 External closing pair is A14-U6	-2.1			Stack -3.40 External closing pair is G16-C4	-3.4
Stack -1.70 External closing pair is C15-G5	-1.7			Stack -1.80 External closing pair is C17-G3	-1.8
Stack -0.90 External closing pair is U16-A4	-0.9			Stack -1.70 External closing pair is A18-U2	-1.7
Helix -17.50 11 base pairs				Helix -8.70 5 base pairs
External loop +3.70 Closing pair is U17-A3	3.7			External loop +2.80 Closing pair is G19-C1	2.8
--------------------------------------------------------------------------------	-------------------			--------------------------------------------------------------------------------	-------------------
Dimer 14	Dimer 14			Dimer 14	Dimer 14
ΔG = -20.5 kcal/mol ΔH = -126.5 kcal/mol ΔS = -341.8 e.u. Tm = 71.2°C	ΔG = -20.5 kcal/mol			ΔG = -20.5 kcal/mol ΔH = -126.5 kcal/mol ΔS = -341.8 e.u. Tm = 71.2°C	ΔG = -20.5 kcal/mol
Structural element δδG Information	δδG			Structural element δδG Information	δδG
External loop -2.00 6 ss bases & 1 closing helices	-2	-2		External loop -1.00 7 ss bases & 1 closing helices	-1	-1
Stack -3.40 External closing pair is G3-C17	-3.4	-3.4		Stack -0.90 External closing pair is A3-U17	-0.9	-0.9
Stack -1.80 External closing pair is C4-G16	-1.8	-1.8		Stack -1.70 External closing pair is A4-U16	-1.7	-1.7
Stack -2.10 External closing pair is A5-U15	-2.1	-7.2		Stack -2.10 External closing pair is G5-C15	-2.1	-3.6
Stack -1.70 External closing pair is C6-G14	-1.7			Stack -0.80 External closing pair is U6-A14	-0.8
Stack -1.80 External closing pair is U7-A13	-1.8			Stack -2.10 External closing pair is G7-U13	-2.1
Stack -2.10 External closing pair is G8-C12	-2.1			Stack -1.90 External closing pair is C8-G12	-1.9
Helix -12.90 7 base pairs				Helix -9.50 7 base pairs
Interior loop +0.80 External closing pair is U9-A11	0.8			Interior loop +0.80 External closing pair is U9-G11	0.8
Stack -1.90 External closing pair is G11-U9	-1.9			Stack -2.10 External closing pair is A11-U9	-2.1
Stack -2.10 External closing pair is G12-C8	-2.1			Stack -1.80 External closing pair is C12-G8	-1.8
Stack -0.80 External closing pair is U13-G7	-0.8			Stack -1.70 External closing pair is A13-U7	-1.7
Stack -2.10 External closing pair is A14-U6	-2.1			Stack -2.10 External closing pair is G14-C6	-2.1
Stack -1.70 External closing pair is C15-G5	-1.7			Stack -1.80 External closing pair is U15-A5	-1.8
Stack -0.90 External closing pair is U16-A4	-0.9			Stack -3.40 External closing pair is G16-C4	-3.4
Helix -9.50 7 base pairs				Helix -12.90 7 base pairs
External loop +3.10 Closing pair is U17-A3	3.1			External loop +2.10 Closing pair is C17-G3	2.1
--------------------------------------------------------------------------------	-------------------			--------------------------------------------------------------------------------	-------------------
Dimer 15	Dimer 15			Dimer 15	Dimer 15
ΔG = -17.3 kcal/mol ΔH = -146.1 kcal/mol ΔS = -415.3 e.u. Tm = 58.2°C	ΔG = -17.3 kcal/mol			ΔG = -17.3 kcal/mol ΔH = -146.1 kcal/mol ΔS = -415.3 e.u. Tm = 58.2°C	ΔG = -17.3 kcal/mol
Structural element δδG Information	δδG			Structural element δδG Information	δδG
External loop -0.60 2 ss bases & 1 closing helices	-0.6	-0.6		External loop -1.60 6 ss bases & 1 closing helices	-1.6	-1.6
Stack -1.80 External closing pair is C1-G21	-1.8	-1.8		Stack -2.90 External closing pair is C3-G18	-2.9	-2.9
Stack -0.90 External closing pair is A2-U20	-0.9	-0.9		Stack -2.90 External closing pair is C4-G17	-2.9	-2.9
Stack -0.90 External closing pair is A3-U19	-0.9	-0.9		Stack -1.90 External closing pair is C5-G16	-1.9	-7.4
Stack -0.90 External closing pair is A4-U18	-0.9	-0.9		Helix -7.70 4 base pairs
Stack -0.90 External closing pair is U5-A17	-0.9	-5.1		Bulge loop +3.40 External closing pair is U6-G15	3.4
Stack -2.30 External closing pair is U6-A16	-2.3			Stack -1.10 External closing pair is U8-A14	-1.1
Stack -2.00 External closing pair is C7-G15	-2			Stack -1.70 External closing pair is A9-U13	-1.7
Helix -9.70 8 base pairs				Stack -2.30 External closing pair is G10-C12	-2.3
Interior loop +0.80 External closing pair is G8-C14	0.8			Stack -0.90 External closing pair is A11-U11	-0.9
Stack -0.90 External closing pair is A10-U12	-0.9			Helix -6.00 5 base pairs
Stack -2.30 External closing pair is U11-A11	-2.3			Interior loop +0.80 External closing pair is U12-A10	0.8
Stack -1.70 External closing pair is C12-G10	-1.7			Stack -2.00 External closing pair is C14-G8	-2
Stack -1.10 External closing pair is U13-A9	-1.1			Stack -2.30 External closing pair is G15-C7	-2.3
Helix -6.00 5 base pairs				Stack -0.90 External closing pair is A16-U6	-0.9
Bulge loop +3.40 External closing pair is A14-U8	3.4			Stack -0.90 External closing pair is A17-U5	-0.9
Stack -1.90 External closing pair is G15-U6	-1.9			Stack -0.90 External closing pair is U18-A4	-0.9
Stack -2.90 External closing pair is G16-C5	-2.9			Stack -0.90 External closing pair is U19-A3	-0.9
Stack -2.90 External closing pair is G17-C4	-2.9			Stack -1.80 External closing pair is U20-A2	-1.8
Helix -7.70 4 base pairs				Helix -9.70 8 base pairs
External loop +2.50 Closing pair is G18-C3	2.5			External loop +3.50 Closing pair is G21-C1	3.5
--------------------------------------------------------------------------------	-------------------			--------------------------------------------------------------------------------	-------------------
Dimer 16	Dimer 16			Dimer 16	Dimer 16
ΔG = -19.3 kcal/mol ΔH = -153.4 kcal/mol ΔS = -432.4 e.u. Tm = 61.8°C	ΔG = -19.3 kcal/mol			ΔG = -19.3 kcal/mol ΔH = -153.4 kcal/mol ΔS = -432.4 e.u. Tm = 61.8°C	ΔG = -19.3 kcal/mol
Structural element δδG Information	δδG			Structural element δδG Information	δδG
External loop -0.70 1 ss bases & 1 closing helices	-0.7	-0.7		External loop -1.60 5 ss bases & 1 closing helices	-1.6	-1.6
Stack -2.10 External closing pair is A1-U22	-2.1	-2.1		Stack -2.90 External closing pair is C3-G19	-2.9	-2.9
Stack -1.80 External closing pair is C2-G21	-1.8	-1.8		Stack -2.90 External closing pair is C4-G18	-2.9	-2.9
Stack -0.50 External closing pair is A3-U20	-0.5	-0.5		Stack -1.90 External closing pair is C5-G17	-1.9	-7.4
Stack -1.10 External closing pair is G4-U19	-1.1	-1.1		Helix -7.70 4 base pairs
Stack -0.90 External closing pair is A5-U18	-0.9	-6.2		Bulge loop +3.40 External closing pair is U6-G16	3.4
Stack -0.90 External closing pair is U6-A17	-0.9			Stack -1.10 External closing pair is U8-A15	-1.1
Stack -2.30 External closing pair is U7-A16	-2.3			Stack -1.70 External closing pair is A9-U14	-1.7
Stack -2.00 External closing pair is C8-G15	-2			Stack -2.30 External closing pair is G10-C13	-2.3
Helix -11.60 9 base pairs				Stack -0.90 External closing pair is A11-U12	-0.9
Interior loop +0.80 External closing pair is G9-C14	0.8			Helix -6.00 5 base pairs
Stack -0.90 External closing pair is U11-A12	-0.9			Interior loop +0.80 External closing pair is A12-U11	0.8
Stack -2.30 External closing pair is U12-A11	-2.3			Stack -2.00 External closing pair is C14-G9	-2
Stack -1.70 External closing pair is C13-G10	-1.7			Stack -2.30 External closing pair is G15-C8	-2.3
Stack -1.10 External closing pair is U14-A9	-1.1			Stack -0.90 External closing pair is A16-U7	-0.9
Helix -6.00 5 base pairs				Stack -0.90 External closing pair is A17-U6	-0.9
Bulge loop +3.40 External closing pair is A15-U8	3.4			Stack -1.10 External closing pair is U18-A5	-1.1
Stack -1.90 External closing pair is G16-U6	-1.9			Stack -0.50 External closing pair is U19-G4	-0.5
Stack -2.90 External closing pair is G17-C5	-2.9			Stack -1.80 External closing pair is U20-A3	-1.8
Stack -2.90 External closing pair is G18-C4	-2.9			Stack -2.10 External closing pair is G21-C2	-2.1
Helix -7.70 4 base pairs				Helix -11.60 9 base pairs
External loop +2.50 Closing pair is G19-C3	2.5			External loop +3.40 Closing pair is U22-A1	3.4
--------------------------------------------------------------------------------	-------------------			--------------------------------------------------------------------------------	-------------------
Dimer 17	Dimer 17			Dimer 17	Dimer 17
ΔG = -20.9 kcal/mol ΔH = -132.8 kcal/mol ΔS = -360.8 e.u. Tm = 70.5°C	ΔG = -20.9 kcal/mol			ΔG = -20.9 kcal/mol ΔH = -132.8 kcal/mol ΔS = -360.8 e.u. Tm = 70.5°C	ΔG = -20.9 kcal/mol
Structural element δδG Information	δδG			Structural element δδG Information	δδG
External loop -0.10 2 ss bases & 1 closing helices	-0.1	-0.1		External loop -1.10 8 ss bases & 1 closing helices	-1.1	-1.1
Stack -0.90 External closing pair is A1-U20	-0.9	-0.9		Stack -1.70 External closing pair is A4-U17	-1.7	-1.7
Stack -2.10 External closing pair is A2-U19	-2.1	-2.1		Stack -2.10 External closing pair is G5-C16	-2.1	-2.8
Stack -1.20 External closing pair is C3-G18	-1.2	-1.2		Stack -1.80 External closing pair is U6-A15	-1.8
Stack -2.10 External closing pair is G4-U17	-2.1	-2.1		Stack -2.10 External closing pair is G7-C14	-2.1
Stack -2.90 External closing pair is C5-G16	-2.9	-6.4		Stack -1.80 External closing pair is U8-A13	-1.8
Stack -1.80 External closing pair is C6-G15	-1.8			Stack -2.30 External closing pair is G9-C12	-2.3
Stack -0.90 External closing pair is A7-U14	-0.9			Helix -11.80 7 base pairs
Stack -0.90 External closing pair is U8-A13	-0.9			Interior loop +0.80 External closing pair is A10-U11	0.8
Helix -12.80 9 base pairs				Stack -0.90 External closing pair is A12-U9	-0.9
Interior loop +0.80 External closing pair is U9-A12	0.8			Stack -0.90 External closing pair is A13-U8	-0.9
Stack -2.30 External closing pair is U11-A10	-2.3			Stack -1.80 External closing pair is U14-A7	-1.8
Stack -1.80 External closing pair is C12-G9	-1.8			Stack -2.90 External closing pair is G15-C6	-2.9
Stack -2.10 External closing pair is A13-U8	-2.1			Stack -2.10 External closing pair is G16-C5	-2.1
Stack -1.80 External closing pair is C14-G7	-1.8			Stack -1.20 External closing pair is U17-G4	-1.2
Stack -2.10 External closing pair is A15-U6	-2.1			Stack -2.10 External closing pair is G18-C3	-2.1
Stack -1.70 External closing pair is C16-G5	-1.7			Stack -0.90 External closing pair is U19-A2	-0.9
Helix -11.80 7 base pairs				Helix -12.80 9 base pairs
External loop +3.00 Closing pair is U17-A4	3			External loop +4.00 Closing pair is U20-A1	4
--------------------------------------------------------------------------------	-------------------			--------------------------------------------------------------------------------	-------------------
Dimer 18	Dimer 18			Dimer 18	Dimer 18
ΔG = -21.2 kcal/mol ΔH = -148.1 kcal/mol ΔS = -409.2 e.u. Tm = 67.5°C	ΔG = -21.2 kcal/mol			ΔG = -21.2 kcal/mol ΔH = -148.1 kcal/mol ΔS = -409.2 e.u. Tm = 67.5°C	ΔG = -21.2 kcal/mol
Structural element δδG Information	δδG			Structural element δδG Information	δδG
External loop -1.10 5 ss bases & 1 closing helices	-1.1	-1.1		External loop -0.80 2 ss bases & 1 closing helices	-0.8	-0.8
Stack -1.70 External closing pair is A4-U20	-1.7	-1.7		Stack -1.40 External closing pair is U1-G24	-1.4	-1.4
Stack -2.90 External closing pair is G5-C19	-2.9	-2.8		Stack -1.80 External closing pair is C2-G23	-1.8	-1.8
Stack -2.90 External closing pair is G6-C18	-2.9			Helix -3.20 3 base pairs
Helix -7.50 4 base pairs				Bulge loop +1.80 External closing pair is A3-U22	1.8	1.8
Interior loop +0.80 External closing pair is G7-C17	0.8			Stack -2.90 External closing pair is C4-G20	-2.9	-2.9
Stack -1.00 External closing pair is A9-U15	-1			Stack -1.80 External closing pair is C5-G19	-1.8	-5.1
Stack -0.20 External closing pair is U10-G14	-0.2			Stack -1.70 External closing pair is A6-U18	-1.7
Stack -2.10 External closing pair is G11-U13	-2.1			Helix -6.40 4 base pairs
Stack -1.80 External closing pair is C12-G12	-1.8			Interior loop +0.80 External closing pair is G7-C17	0.8
Stack -1.70 External closing pair is A13-U11	-1.7			Stack -2.90 External closing pair is C9-G15	-2.9
Stack -2.90 External closing pair is G14-C10	-2.9			Stack -1.70 External closing pair is C10-G14	-1.7
Helix -9.70 7 base pairs				Stack -1.80 External closing pair is U11-A13	-1.8
Interior loop +0.80 External closing pair is G15-C9	0.8			Stack -2.10 External closing pair is G12-C12	-2.1
Stack -1.70 External closing pair is C17-G7	-1.7			Stack -0.20 External closing pair is U13-G11	-0.2
Stack -1.80 External closing pair is U18-A6	-1.8			Stack -1.00 External closing pair is G14-U10	-1
Stack -2.90 External closing pair is G19-C5	-2.9			Helix -9.70 7 base pairs
Helix -6.40 4 base pairs				Interior loop +0.80 External closing pair is U15-A9	0.8
Bulge loop +1.80 External closing pair is G20-C4	1.8			Stack -2.90 External closing pair is C17-G7	-2.9
Stack -1.80 External closing pair is U22-A3	-1.8			Stack -2.90 External closing pair is C18-G6	-2.9
Stack -1.40 External closing pair is G23-C2	-1.4			Stack -1.70 External closing pair is C19-G5	-1.7
Helix -3.20 3 base pairs				Helix -7.50 4 base pairs
External loop +3.30 Closing pair is G24-U1	3.3			External loop +3.00 Closing pair is U20-A4	3
--------------------------------------------------------------------------------	-------------------			--------------------------------------------------------------------------------	-------------------
Dimer 19	Dimer 19			Dimer 19	Dimer 19
ΔG = -28.5 kcal/mol ΔH = -172.2 kcal/mol ΔS = -463.3 e.u. Tm = 79.0°C	ΔG = -28.5 kcal/mol			ΔG = -28.5 kcal/mol ΔH = -172.2 kcal/mol ΔS = -463.3 e.u. Tm = 79.0°C	ΔG = -28.5 kcal/mol
Structural element δδG Information	δδG			Structural element δδG Information	δδG
External loop -0.80 5 ss bases & 1 closing helices	-0.8	-0.8		External loop -0.70 3 ss bases & 1 closing helices	-0.7	-0.7
Stack -2.90 External closing pair is G3-C17	-2.9	-2.9		Stack -1.80 External closing pair is C2-G19	-1.8	-1.8
Stack -2.90 External closing pair is G4-C16	-2.9	-2.9		Stack -2.10 External closing pair is A3-U18	-2.1	-2.1
Stack -3.40 External closing pair is G5-C15	-3.4	-6.6		Stack -1.80 External closing pair is C4-G17	-1.8	-1.8
Helix -9.20 4 base pairs				Stack -2.10 External closing pair is A5-U16	-2.1	-6.4
Bulge loop +1.90 External closing pair is C6-G14	1.9			Stack -2.90 External closing pair is C6-G15	-2.9
Stack -1.40 External closing pair is G8-C13	-1.4			Stack -1.70 External closing pair is C7-G14	-1.7
Stack -1.90 External closing pair is G9-U12	-1.9			Stack -1.80 External closing pair is U8-A13	-1.8
Stack -2.90 External closing pair is G10-C11	-2.9			Helix -14.20 8 base pairs
Stack -3.40 External closing pair is G11-C10	-3.4			Bulge loop +0.50 External closing pair is G9-C12	0.5
Stack -1.80 External closing pair is C12-G9	-1.8			Stack -2.90 External closing pair is C10-G10	-2.9
Stack -1.70 External closing pair is A13-U8	-1.7			Stack -1.90 External closing pair is C11-G9	-1.9
Stack -2.90 External closing pair is G14-C7	-2.9			Stack -1.40 External closing pair is U12-G8	-1.4
Stack -2.10 External closing pair is G15-C6	-2.1			Stack -2.00 External closing pair is C13-G7	-2
Stack -1.80 External closing pair is U16-A5	-1.8			Stack -3.40 External closing pair is G14-C6	-3.4
Stack -2.10 External closing pair is G17-C4	-2.1			Stack -2.90 External closing pair is C15-G5	-2.9
Stack -1.80 External closing pair is U18-A3	-1.8			Stack -2.90 External closing pair is C16-G4	-2.9
Helix -23.80 12 base pairs				Helix -17.40 8 base pairs
External loop +3.40 Closing pair is G19-C2	3.4			External loop +3.30 Closing pair is C17-G3	3.3
--------------------------------------------------------------------------------	-------------------			--------------------------------------------------------------------------------	-------------------
Dimer 20	Dimer 20			Dimer 20	Dimer 20
ΔG = -18.4 kcal/mol ΔH = -134.8 kcal/mol ΔS = -375.3 e.u. Tm = 63.1°C	ΔG = -18.4 kcal/mol			ΔG = -18.4 kcal/mol ΔH = -134.8 kcal/mol ΔS = -375.3 e.u. Tm = 63.1°C	ΔG = -18.4 kcal/mol
Structural element δδG Information	δδG			Structural element δδG Information	δδG
External loop -1.10 2 ss bases & 1 closing helices	-1.1	-1.1		External loop -0.80 2 ss bases & 1 closing helices	-0.8	-0.8
Stack -2.10 External closing pair is G2-C19	-2.1	-2.1		Stack -0.80 External closing pair is U1-G20	-0.8	-0.8
Stack -0.20 External closing pair is U3-G18	-0.2	-0.2		Stack -0.90 External closing pair is A2-U19	-0.9	-0.9
Stack -1.00 External closing pair is G4-U17	-1	-1		Stack -1.70 External closing pair is A3-U18	-1.7	-1.7
Stack -0.90 External closing pair is U5-A16	-0.9	-4.4		Stack -2.90 External closing pair is G4-C17	-2.9	-2.9
Stack -2.30 External closing pair is U6-A15	-2.3			Helix -6.30 5 base pairs		-7.1
Stack -1.80 External closing pair is C7-G14	-1.8			Interior loop +0.70 External closing pair is G5-C16	0.7
Stack -2.10 External closing pair is A8-U13	-2.1			Stack -2.00 External closing pair is C8-G13	-2
Helix -10.40 8 base pairs				Stack -3.40 External closing pair is G9-C12	-3.4
Interior loop +0.80 External closing pair is C9-G12	0.8			Helix -5.40 3 base pairs
Stack -3.40 External closing pair is G11-C10	-3.4			Interior loop +0.80 External closing pair is C10-G11	0.8
Stack -2.00 External closing pair is C12-G9	-2			Stack -2.10 External closing pair is G12-C9	-2.1
Helix -5.40 3 base pairs				Stack -1.80 External closing pair is U13-A8	-1.8
Interior loop +0.70 External closing pair is G13-C8	0.7			Stack -2.30 External closing pair is G14-C7	-2.3
Stack -2.90 External closing pair is C16-G5	-2.9			Stack -0.90 External closing pair is A15-U6	-0.9
Stack -1.70 External closing pair is C17-G4	-1.7			Stack -1.00 External closing pair is A16-U5	-1
Stack -0.90 External closing pair is U18-A3	-0.9			Stack -0.20 External closing pair is U17-G4	-0.2
Stack -0.80 External closing pair is U19-A2	-0.8			Stack -2.10 External closing pair is G18-U3	-2.1
Helix -6.30 5 base pairs				Helix -10.40 8 base pairs
External loop +3.30 Closing pair is G20-U1	3.3			External loop +3.00 Closing pair is C19-G2	3
--------------------------------------------------------------------------------	-------------------			--------------------------------------------------------------------------------	-------------------
Dimer 21	Dimer 21			Dimer 21	Dimer 21
ΔG = -21.6 kcal/mol ΔH = -137.6 kcal/mol ΔS = -374.0 e.u. Tm = 71.2°C	ΔG = -21.6 kcal/mol			ΔG = -21.6 kcal/mol ΔH = -137.6 kcal/mol ΔS = -374.0 e.u. Tm = 71.2°C	ΔG = -21.6 kcal/mol
Structural element δδG Information	δδG			Structural element δδG Information	δδG
External loop -0.70 2 ss bases & 1 closing helices	-0.7	-0.7		External loop -1.40 6 ss bases & 1 closing helices	-1.4	-1.4
Stack -2.10 External closing pair is A1-U20	-2.1	-2.1		Stack -2.90 External closing pair is C3-G18	-2.9	-2.9
Stack -1.20 External closing pair is C2-G19	-1.2	-1.2		Stack -1.90 External closing pair is C4-G17	-1.9	-1.9
Stack -0.40 External closing pair is G3-U18	-0.4	-0.4		Stack -0.20 External closing pair is U5-G16	-0.2	-6.2
Stack -1.90 External closing pair is G4-U17	-1.9	-1.9		Stack -1.10 External closing pair is G6-U15	-1.1
Stack -2.10 External closing pair is G5-C16	-2.1	-6.3		Stack -1.70 External closing pair is A7-U14	-1.7
Stack -0.90 External closing pair is U6-A15	-0.9			Stack -2.30 External closing pair is G8-C13	-2.3
Stack -1.10 External closing pair is U7-A14	-1.1			Helix -10.10 7 base pairs
Stack -1.70 External closing pair is A8-U13	-1.7			Interior loop +0.80 External closing pair is A9-U12	0.8
Stack -2.90 External closing pair is G9-C12	-2.9			Stack -2.90 External closing pair is C11-G10	-2.9
Helix -14.30 10 base pairs				Stack -1.70 External closing pair is C12-G9	-1.7
Interior loop +0.80 External closing pair is G10-C11	0.8			Stack -1.10 External closing pair is U13-A8	-1.1
Stack -2.30 External closing pair is U12-A9	-2.3			Stack -0.90 External closing pair is A14-U7	-0.9
Stack -1.70 External closing pair is C13-G8	-1.7			Stack -2.10 External closing pair is A15-U6	-2.1
Stack -1.10 External closing pair is U14-A7	-1.1			Stack -1.90 External closing pair is C16-G5	-1.9
Stack -0.20 External closing pair is U15-G6	-0.2			Stack -0.40 External closing pair is U17-G4	-0.4
Stack -1.90 External closing pair is G16-U5	-1.9			Stack -1.20 External closing pair is U18-G3	-1.2
Stack -2.90 External closing pair is G17-C4	-2.9			Stack -2.10 External closing pair is G19-C2	-2.1
Helix -10.10 7 base pairs				Helix -14.30 10 base pairs
External loop +2.70 Closing pair is G18-C3	2.7			External loop +3.40 Closing pair is U20-A1	3.4
--------------------------------------------------------------------------------	-------------------			--------------------------------------------------------------------------------	-------------------
Dimer 22	Dimer 22			Dimer 22	Dimer 22
ΔG = -23.1 kcal/mol ΔH = -147.5 kcal/mol ΔS = -401.1 e.u. Tm = 72.5°C	ΔG = -23.1 kcal/mol			ΔG = -23.1 kcal/mol ΔH = -147.5 kcal/mol ΔS = -401.1 e.u. Tm = 72.5°C	ΔG = -23.1 kcal/mol
Structural element δδG Information	δδG			Structural element δδG Information	δδG
External loop +0.00 0 ss bases & 1 closing helices	0	0		External loop -1.40 4 ss bases & 1 closing helices	-1.4	-1.4
Stack -2.30 External closing pair is U1-A22	-2.3	-2.3		Stack -2.90 External closing pair is C3-G20	-2.9	-2.9
Stack -1.80 External closing pair is C2-G21	-1.8	-1.8		Stack -1.90 External closing pair is C4-G19	-1.9	-1.9
Stack -2.10 External closing pair is A3-U20	-2.1	-2.1		Stack -0.20 External closing pair is U5-G18	-0.2	-6.2
Stack -1.80 External closing pair is C4-G19	-1.8	-1.8		Stack -1.10 External closing pair is G6-U17	-1.1
Stack -0.90 External closing pair is A5-U18	-0.9	-8		Stack -1.70 External closing pair is A7-U16	-1.7
Stack -1.70 External closing pair is A6-U17	-1.7			Stack -2.30 External closing pair is G8-C15	-2.3
Stack -2.10 External closing pair is G7-C16	-2.1			Helix -10.10 7 base pairs
Helix -12.70 8 base pairs				Interior loop +0.80 External closing pair is A9-U14	0.8
Interior loop +0.80 External closing pair is U8-A15	0.8			Stack -2.90 External closing pair is C11-G12	-2.9
Stack -1.70 External closing pair is A10-U13	-1.7			Stack -1.70 External closing pair is C12-G11	-1.7
Stack -2.90 External closing pair is G11-C12	-2.9			Helix -4.60 3 base pairs
Helix -4.60 3 base pairs				Interior loop +0.80 External closing pair is U13-A10	0.8
Interior loop +0.80 External closing pair is G12-C11	0.8			Stack -2.10 External closing pair is A15-U8	-2.1
Stack -2.30 External closing pair is U14-A9	-2.3			Stack -1.70 External closing pair is C16-G7	-1.7
Stack -1.70 External closing pair is C15-G8	-1.7			Stack -0.90 External closing pair is U17-A6	-0.9
Stack -1.10 External closing pair is U16-A7	-1.1			Stack -1.80 External closing pair is U18-A5	-1.8
Stack -0.20 External closing pair is U17-G6	-0.2			Stack -2.10 External closing pair is G19-C4	-2.1
Stack -1.90 External closing pair is G18-U5	-1.9			Stack -1.80 External closing pair is U20-A3	-1.8
Stack -2.90 External closing pair is G19-C4	-2.9			Stack -2.30 External closing pair is G21-C2	-2.3
Helix -10.10 7 base pairs				Helix -12.70 8 base pairs
External loop +2.70 Closing pair is G20-C3	2.7			External loop +4.10 Closing pair is A22-U1	4.1
--------------------------------------------------------------------------------	-------------------			--------------------------------------------------------------------------------	-------------------
Dimer 23	Dimer 23			Dimer 23	Dimer 23
ΔG = -19.9 kcal/mol ΔH = -130.2 kcal/mol ΔS = -355.6 e.u. Tm = 68.3°C	ΔG = -19.9 kcal/mol			ΔG = -19.9 kcal/mol ΔH = -130.2 kcal/mol ΔS = -355.6 e.u. Tm = 68.3°C	ΔG = -19.9 kcal/mol
Structural element δδG Information	δδG			Structural element δδG Information	δδG
External loop -0.40 2 ss bases & 1 closing helices	-0.4	-0.4		External loop -0.50 3 ss bases & 1 closing helices	-0.5	-0.5
Stack -1.80 External closing pair is C1-G20	-1.8	-1.8		Stack -2.00 External closing pair is C2-G19	-2	-2
Stack -0.90 External closing pair is A2-U19	-0.9	-0.9		Stack -2.10 External closing pair is G3-C18	-2.1	-2.1
Stack -0.90 External closing pair is U3-A18	-0.9	-0.9		Stack -1.10 External closing pair is U4-A17	-1.1	-1.1
Stack -1.10 External closing pair is U4-A17	-1.1	-1.1		Stack -2.10 External closing pair is A5-U16	-2.1	-5.7
Stack -0.90 External closing pair is A5-U16	-0.9	-5.1		Stack -2.90 External closing pair is C6-G15	-2.9
Stack -0.90 External closing pair is U6-A15	-0.9			Stack -1.20 External closing pair is C7-G14	-1.2
Stack -1.10 External closing pair is U7-A14	-1.1			Helix -11.40 7 base pairs
Stack -2.10 External closing pair is A8-U13	-2.1			Interior loop +0.80 External closing pair is G8-U13	0.8
Stack -1.70 External closing pair is C9-G12	-1.7			Stack -1.10 External closing pair is G10-U11	-1.1
Stack -1.10 External closing pair is U10-A11	-1.1			Stack -1.70 External closing pair is A11-U10	-1.7
Helix -12.50 11 base pairs				Stack -2.10 External closing pair is G12-C9	-2.1
Interior loop +0.80 External closing pair is U11-G10	0.8			Stack -1.10 External closing pair is U13-A8	-1.1
Stack -1.20 External closing pair is U13-G8	-1.2			Stack -0.90 External closing pair is A14-U7	-0.9
Stack -2.90 External closing pair is G14-C7	-2.9			Stack -0.90 External closing pair is A15-U6	-0.9
Stack -2.10 External closing pair is G15-C6	-2.1			Stack -1.10 External closing pair is U16-A5	-1.1
Stack -1.10 External closing pair is U16-A5	-1.1			Stack -0.90 External closing pair is A17-U4	-0.9
Stack -2.10 External closing pair is A17-U4	-2.1			Stack -0.90 External closing pair is A18-U3	-0.9
Stack -2.00 External closing pair is C18-G3	-2			Stack -1.80 External closing pair is U19-A2	-1.8
Helix -11.40 7 base pairs				Helix -12.50 11 base pairs
External loop +3.60 Closing pair is G19-C2	3.6			External loop +3.70 Closing pair is G20-C1	3.7
--------------------------------------------------------------------------------	-------------------			--------------------------------------------------------------------------------	-------------------
Dimer 24	Dimer 24			Dimer 24	Dimer 24
ΔG = -18.9 kcal/mol ΔH = -139.5 kcal/mol ΔS = -388.8 e.u. Tm = 63.4°C	ΔG = -18.9 kcal/mol			ΔG = -18.9 kcal/mol ΔH = -139.5 kcal/mol ΔS = -388.8 e.u. Tm = 63.4°C	ΔG = -18.9 kcal/mol
Structural element δδG Information	δδG			Structural element δδG Information	δδG
External loop -0.70 2 ss bases & 1 closing helices	-0.7	-0.7		External loop -0.60 3 ss bases & 1 closing helices	-0.6	-0.6
Stack -0.90 External closing pair is A1-U19	-0.9	-0.9		Stack -1.70 External closing pair is C1-G19	-1.7	-1.7
Stack -1.70 External closing pair is A2-U18	-1.7	-1.7		Stack -0.90 External closing pair is U2-A18	-0.9	-0.9
Stack -3.40 External closing pair is G3-C17	-3.4	-3.4		Stack -0.90 External closing pair is U3-A17	-0.9	-0.9
Stack -2.90 External closing pair is C4-G16	-2.9	-2.9		Stack -0.90 External closing pair is U4-A16	-0.9	-0.9
Stack -2.90 External closing pair is C5-G15	-2.9	-9.6		Stack -0.90 External closing pair is U5-A15	-0.9	-5
Helix -11.80 6 base pairs				Stack -1.80 External closing pair is U6-A14	-1.8
Interior loop +1.40 External closing pair is C6-G14	1.4			Helix -7.10 7 base pairs
Stack -2.10 External closing pair is A9-U11	-2.1			Interior loop +0.80 External closing pair is G7-C13	0.8
Stack -2.90 External closing pair is C10-G10	-2.9			Stack -2.90 External closing pair is G9-C11	-2.9
Helix -5.00 3 base pairs				Stack -2.10 External closing pair is G10-C10	-2.1
Interior loop +0.80 External closing pair is C11-G9	0.8			Helix -5.00 3 base pairs
Stack -1.80 External closing pair is C13-G7	-1.8			Interior loop +1.40 External closing pair is U11-A9	1.4
Stack -0.90 External closing pair is A14-U6	-0.9			Stack -2.90 External closing pair is G14-C6	-2.9
Stack -0.90 External closing pair is A15-U5	-0.9			Stack -2.90 External closing pair is G15-C5	-2.9
Stack -0.90 External closing pair is A16-U4	-0.9			Stack -3.40 External closing pair is G16-C4	-3.4
Stack -0.90 External closing pair is A17-U3	-0.9			Stack -1.70 External closing pair is C17-G3	-1.7
Stack -1.70 External closing pair is A18-U2	-1.7			Stack -0.90 External closing pair is U18-A2	-0.9
Helix -7.10 7 base pairs				Helix -11.80 6 base pairs
External loop +3.50 Closing pair is G19-C1	3.5			External loop +3.40 Closing pair is U19-A1	3.4
--------------------------------------------------------------------------------	-------------------			--------------------------------------------------------------------------------	-------------------
Dimer 25	Dimer 25			Dimer 25	Dimer 25
ΔG = -11.4 kcal/mol ΔH = -90.8 kcal/mol ΔS = -256.0 e.u. Tm = 49.2°C	ΔG = -11.4 kcal/mol			ΔG = -11.4 kcal/mol ΔH = -90.8 kcal/mol ΔS = -256.0 e.u. Tm = 49.2°C	ΔG = -11.4 kcal/mol
Structural element δδG Information	δδG			Structural element δδG Information	δδG
External loop -0.80 8 ss bases & 1 closing helices	-0.8	-0.8		External loop -1.00 10 ss bases & 1 closing helices	-1	-1
Stack -0.90 External closing pair is U1-A14	-0.9	-0.9		Stack -1.70 External closing pair is A2-U13	-1.7	-1.7
Helix -0.90 2 base pairs				Stack -2.10 External closing pair is G3-C12	-2.1	-2.1
Interior loop +0.80 External closing pair is U2-A13	0.8	0.8		Stack -0.20 External closing pair is U4-G11	-0.2	-0.2
Stack -2.10 External closing pair is A4-U11	-2.1	-2.1		Stack -2.10 External closing pair is G5-U10	-2.1	-5
Stack -1.80 External closing pair is C5-G10	-1.8	-3		Stack -1.80 External closing pair is C6-G9	-1.8
Stack -0.90 External closing pair is A6-U9	-0.9			Stack -0.90 External closing pair is A7-U8	-0.9
Stack -0.90 External closing pair is U7-A8	-0.9			Stack -0.90 External closing pair is A8-U7	-0.9
Stack -1.80 External closing pair is U8-A7	-1.8			Stack -1.80 External closing pair is U9-A6	-1.8
Stack -2.10 External closing pair is G9-C6	-2.1			Stack -2.10 External closing pair is G10-C5	-2.1
Stack -0.20 External closing pair is U10-G5	-0.2			Helix -13.60 10 base pairs
Stack -2.10 External closing pair is G11-U4	-2.1			Interior loop +0.80 External closing pair is U11-A4	0.8
Stack -1.70 External closing pair is C12-G3	-1.7			Stack -0.90 External closing pair is A13-U2	-0.9
Helix -13.60 10 base pairs				Helix -0.90 2 base pairs
External loop +3.10 Closing pair is U13-A2	3.1			External loop +3.30 Closing pair is A14-U1	3.3
--------------------------------------------------------------------------------	-------------------			--------------------------------------------------------------------------------	-------------------
Dimer 26	Dimer 26			Dimer 26	Dimer 26
ΔG = -17.9 kcal/mol ΔH = -142.4 kcal/mol ΔS = -401.4 e.u. Tm = 60.3°C	ΔG = -17.9 kcal/mol			ΔG = -17.9 kcal/mol ΔH = -142.4 kcal/mol ΔS = -401.4 e.u. Tm = 60.3°C	ΔG = -17.9 kcal/mol
Structural element δδG Information	δδG			Structural element δδG Information	δδG
External loop -0.90 4 ss bases & 1 closing helices	-0.9	-0.9		External loop -1.00 3 ss bases & 1 closing helices	-1	-1
Stack -1.90 External closing pair is C2-G19	-1.9	-1.9		Stack -1.70 External closing pair is A2-U19	-1.7	-1.7
Stack -1.40 External closing pair is U3-G18	-1.4	-1.4		Stack -2.10 External closing pair is G3-C18	-2.1	-2.1
Stack -1.70 External closing pair is C4-G17	-1.7	-1.7		Stack -1.80 External closing pair is U4-A17	-1.8	-1.8
Stack -0.90 External closing pair is U5-A16	-0.9	-5.9		Stack -3.40 External closing pair is G5-C16	-3.4	-6.6
Stack -0.90 External closing pair is U6-A15	-0.9			Stack -1.80 External closing pair is C6-G15	-1.8
Stack -2.30 External closing pair is U7-A14	-2.3			Stack -0.90 External closing pair is A7-U14	-0.9
Helix -9.10 7 base pairs				Stack -1.00 External closing pair is A8-U13	-1
Interior loop +1.90 External closing pair is C8-G13	1.9			Stack -0.20 External closing pair is U9-G12	-0.2
Stack -0.20 External closing pair is U11-G10	-0.2			Helix -12.90 9 base pairs
Stack -1.00 External closing pair is G12-U9	-1			Interior loop +1.90 External closing pair is G10-U11	1.9
Stack -0.90 External closing pair is U13-A8	-0.9			Stack -2.30 External closing pair is G13-C8	-2.3
Stack -1.80 External closing pair is U14-A7	-1.8			Stack -0.90 External closing pair is A14-U7	-0.9
Stack -3.40 External closing pair is G15-C6	-3.4			Stack -0.90 External closing pair is A15-U6	-0.9
Stack -1.80 External closing pair is C16-G5	-1.8			Stack -1.70 External closing pair is A16-U5	-1.7
Stack -2.10 External closing pair is A17-U4	-2.1			Stack -1.40 External closing pair is G17-C4	-1.4
Stack -1.70 External closing pair is C18-G3	-1.7			Stack -1.90 External closing pair is G18-U3	-1.9
Helix -12.90 9 base pairs				Helix -9.10 7 base pairs
External loop +3.10 Closing pair is U19-A2	3.1			External loop +3.20 Closing pair is G19-C2	3.2
--------------------------------------------------------------------------------	-------------------			--------------------------------------------------------------------------------	-------------------
Dimer 27	Dimer 27			Dimer 27	Dimer 27
ΔG = -20.0 kcal/mol ΔH = -139.4 kcal/mol ΔS = -385.0 e.u. Tm = 66.3°C	ΔG = -20.0 kcal/mol			ΔG = -20.0 kcal/mol ΔH = -139.4 kcal/mol ΔS = -385.0 e.u. Tm = 66.3°C	ΔG = -20.0 kcal/mol
Structural element δδG Information	δδG			Structural element δδG Information	δδG
External loop -0.10 2 ss bases & 1 closing helices	-0.1	-0.1		External loop -0.50 2 ss bases & 1 closing helices	-0.5	-0.5
Stack -2.10 External closing pair is A1-U20	-2.1	-2.1		Stack -1.10 External closing pair is U1-A20	-1.1	-1.1
Stack -2.90 External closing pair is C2-G19	-2.9	-2.9		Stack -0.90 External closing pair is A2-U19	-0.9	-0.9
Stack -1.20 External closing pair is C3-G18	-1.2	-1.2		Stack -2.10 External closing pair is A3-U18	-2.1	-2.1
Stack -1.00 External closing pair is G4-U17	-1	-1		Stack -1.80 External closing pair is C4-G17	-1.8	-1.8
Stack -1.80 External closing pair is U5-A16	-1.8	-7.3		Stack -0.50 External closing pair is A5-U16	-0.5	-6.4
Stack -2.90 External closing pair is G6-C15	-2.9			Stack -1.00 External closing pair is G6-U15	-1
Stack -3.40 External closing pair is G7-C14	-3.4			Stack -2.30 External closing pair is U7-A14	-2.3
Stack -1.70 External closing pair is C8-G13	-1.7			Helix -9.70 8 base pairs
Helix -17.00 9 base pairs				Interior loop +3.20 External closing pair is C8-G13	3.2
Interior loop +3.20 External closing pair is U9-A12	3.2			Stack -1.70 External closing pair is A12-U9	-1.7
Stack -2.30 External closing pair is G13-C8	-2.3			Stack -3.40 External closing pair is G13-C8	-3.4
Stack -1.00 External closing pair is A14-U7	-1			Stack -2.90 External closing pair is C14-G7	-2.9
Stack -0.50 External closing pair is U15-G6	-0.5			Stack -1.80 External closing pair is C15-G6	-1.8
Stack -1.80 External closing pair is U16-A5	-1.8			Stack -1.00 External closing pair is A16-U5	-1
Stack -2.10 External closing pair is G17-C4	-2.1			Stack -1.20 External closing pair is U17-G4	-1.2
Stack -0.90 External closing pair is U18-A3	-0.9			Stack -2.90 External closing pair is G18-C3	-2.9
Stack -1.10 External closing pair is U19-A2	-1.1			Stack -2.10 External closing pair is G19-C2	-2.1
Helix -9.70 8 base pairs				Helix -17.00 9 base pairs
External loop +3.60 Closing pair is A20-U1	3.6			External loop +4.00 Closing pair is U20-A1	4
--------------------------------------------------------------------------------	-------------------			--------------------------------------------------------------------------------	-------------------
Dimer 28	Dimer 28			Dimer 28	Dimer 28
ΔG = -19.2 kcal/mol ΔH = -116.0 kcal/mol ΔS = -312.1 e.u. Tm = 70.3°C	ΔG = -19.2 kcal/mol			ΔG = -19.2 kcal/mol ΔH = -116.0 kcal/mol ΔS = -312.1 e.u. Tm = 70.3°C	ΔG = -19.2 kcal/mol
Structural element δδG Information	δδG			Structural element δδG Information	δδG
External loop -0.60 3 ss bases & 1 closing helices	-0.6	-0.6		External loop -0.80 3 ss bases & 1 closing helices	-0.8	-0.8
Stack -0.80 External closing pair is U1-G20	-0.8	-0.8		Stack -0.80 External closing pair is U1-G19	-0.8	-0.8
Stack -0.90 External closing pair is A2-U19	-0.9	-0.9		Stack -1.00 External closing pair is A2-U18	-1	-1
Stack -1.10 External closing pair is U3-A18	-1.1	-1.1		Stack -1.20 External closing pair is U3-G17	-1.2	-1.2
Stack -1.70 External closing pair is A4-U17	-1.7	-1.7		Stack -2.90 External closing pair is G4-C16	-2.9	-2.9
Stack -2.90 External closing pair is G5-C16	-2.9	-5.1		Stack -3.40 External closing pair is G5-C15	-3.4	-6.7
Stack -1.40 External closing pair is G6-C15	-1.4			Stack -1.70 External closing pair is C6-G14	-1.7
Stack -1.10 External closing pair is G7-U14	-1.1			Stack -1.10 External closing pair is U7-A13	-1.1
Stack -0.90 External closing pair is A8-U13	-0.9			Stack -0.40 External closing pair is U8-G12	-0.4
Helix -10.80 9 base pairs				Helix -12.50 9 base pairs
Interior loop +1.40 External closing pair is U9-A12	1.4			Interior loop +1.40 External closing pair is U9-G11	1.4
Stack -0.40 External closing pair is G11-U9	-0.4			Stack -0.90 External closing pair is A12-U9	-0.9
Stack -1.10 External closing pair is G12-U8	-1.1			Stack -1.10 External closing pair is U13-A8	-1.1
Stack -1.70 External closing pair is A13-U7	-1.7			Stack -1.40 External closing pair is U14-G7	-1.4
Stack -3.40 External closing pair is G14-C6	-3.4			Stack -2.90 External closing pair is C15-G6	-2.9
Stack -2.90 External closing pair is C15-G5	-2.9			Stack -1.70 External closing pair is C16-G5	-1.7
Stack -1.20 External closing pair is C16-G4	-1.2			Stack -1.10 External closing pair is U17-A4	-1.1
Stack -1.00 External closing pair is G17-U3	-1			Stack -0.90 External closing pair is A18-U3	-0.9
Stack -0.80 External closing pair is U18-A2	-0.8			Stack -0.80 External closing pair is U19-A2	-0.8
Helix -12.50 9 base pairs				Helix -10.80 9 base pairs
External loop +3.30 Closing pair is G19-U1	3.3			External loop +3.50 Closing pair is G20-U1	3.5
--------------------------------------------------------------------------------	-------------------			--------------------------------------------------------------------------------	-------------------
Dimer 29	Dimer 29			Dimer 29	Dimer 29
ΔG = -17.8 kcal/mol ΔH = -136.0 kcal/mol ΔS = -381.1 e.u. Tm = 61.2°C	ΔG = -17.8 kcal/mol			ΔG = -17.8 kcal/mol ΔH = -136.0 kcal/mol ΔS = -381.1 e.u. Tm = 61.2°C	ΔG = -17.8 kcal/mol
Structural element δδG Information	δδG			Structural element δδG Information	δδG
External loop -0.70 2 ss bases & 1 closing helices	-0.7	-0.7		External loop -0.80 2 ss bases & 1 closing helices	-0.8	-0.8
Stack -1.00 External closing pair is A1-U21	-1	-1		Stack -0.80 External closing pair is U1-G20	-0.8	-0.8
Stack -0.20 External closing pair is U2-G20	-0.2	-0.2		Stack -0.90 External closing pair is A2-U19	-0.9	-0.9
Stack -1.00 External closing pair is G3-U19	-1	-1		Stack -1.80 External closing pair is U3-A18	-1.8	-1.8
Stack -1.10 External closing pair is U4-A18	-1.1	-1.1		Stack -2.90 External closing pair is G4-C17	-2.9	-2.9
Stack -1.70 External closing pair is A5-U17	-1.7	-4		Stack -3.40 External closing pair is G5-C16	-3.4	-7.2
Stack -2.90 External closing pair is G6-C16	-2.9			Stack -1.70 External closing pair is C6-G15	-1.7
Stack -1.40 External closing pair is G7-C15	-1.4			Stack -0.90 External closing pair is U7-A14	-0.9
Helix -9.30 8 base pairs				Stack -0.90 External closing pair is U8-A13	-0.9
Interior loop +3.10 External closing pair is G8-U14	3.1			Stack -0.90 External closing pair is U9-A12	-0.9
Stack -0.90 External closing pair is A11-U10	-0.9			Helix -14.20 10 base pairs
Stack -0.90 External closing pair is A12-U9	-0.9			Interior loop +3.10 External closing pair is U10-A11	3.1
Stack -0.90 External closing pair is A13-U8	-0.9			Stack -1.40 External closing pair is U14-G8	-1.4
Stack -1.70 External closing pair is A14-U7	-1.7			Stack -2.90 External closing pair is C15-G7	-2.9
Stack -3.40 External closing pair is G15-C6	-3.4			Stack -1.70 External closing pair is C16-G6	-1.7
Stack -2.90 External closing pair is C16-G5	-2.9			Stack -1.10 External closing pair is U17-A5	-1.1
Stack -1.80 External closing pair is C17-G4	-1.8			Stack -1.00 External closing pair is A18-U4	-1
Stack -0.90 External closing pair is A18-U3	-0.9			Stack -0.20 External closing pair is U19-G3	-0.2
Stack -0.80 External closing pair is U19-A2	-0.8			Stack -1.00 External closing pair is G20-U2	-1
Helix -14.20 10 base pairs				Helix -9.30 8 base pairs
External loop +3.30 Closing pair is G20-U1	3.3			External loop +3.40 Closing pair is U21-A1	3.4
--------------------------------------------------------------------------------	-------------------			--------------------------------------------------------------------------------	-------------------
Dimer 30	Dimer 30			Dimer 30	Dimer 30
ΔG = -16.3 kcal/mol ΔH = -147.9 kcal/mol ΔS = -424.3 e.u. Tm = 55.6°C	ΔG = -16.3 kcal/mol			ΔG = -16.3 kcal/mol ΔH = -147.9 kcal/mol ΔS = -424.3 e.u. Tm = 55.6°C	ΔG = -16.3 kcal/mol
Structural element δδG Information	δδG			Structural element δδG Information	δδG
External loop -1.30 2 ss bases & 1 closing helices	-1.3	-1.3		External loop -0.10 2 ss bases & 1 closing helices	-0.1	-0.1
Stack -1.80 External closing pair is C1-G21	-1.8	-1.8		Stack -2.10 External closing pair is A1-U20	-2.1	-2.1
Stack -0.90 External closing pair is A2-U20	-0.9	-0.9		Stack -1.70 External closing pair is C2-G19	-1.7	-1.7
Stack -2.30 External closing pair is U3-A19	-2.3	-2.3		Helix -3.80 3 base pairs
Stack -1.80 External closing pair is C4-G18	-1.8	-1.8		Bulge loop +1.60 External closing pair is U3-A18	1.6	1.6
Stack -0.90 External closing pair is A5-U17	-0.9	-8.1		Stack -1.80 External closing pair is C5-G17	-1.8	-2.3
Stack -2.30 External closing pair is U6-A16	-2.3			Stack -0.90 External closing pair is A6-U16	-0.9
Stack -1.20 External closing pair is C7-G15	-1.2			Stack -0.90 External closing pair is U7-A15	-0.9
Helix -11.20 8 base pairs				Stack -0.90 External closing pair is U8-A14	-0.9
Interior loop +0.70 External closing pair is G8-U14	0.7			Stack -1.80 External closing pair is U9-A13	-1.8
Stack -1.80 External closing pair is C12-G10	-1.8			Helix -6.30 6 base pairs
Stack -0.90 External closing pair is A13-U9	-0.9			Interior loop +0.70 External closing pair is G10-C12	0.7
Stack -0.90 External closing pair is A14-U8	-0.9			Stack -1.20 External closing pair is U14-G8	-1.2
Stack -0.90 External closing pair is A15-U7	-0.9			Stack -2.30 External closing pair is G15-C7	-2.3
Helix -4.50 5 base pairs				Stack -0.90 External closing pair is A16-U6	-0.9
Bulge loop +2.10 External closing pair is U16-A6	2.1			Stack -1.80 External closing pair is U17-A5	-1.8
Stack -2.30 External closing pair is G17-C4	-2.3			Stack -2.30 External closing pair is G18-C4	-2.3
Stack -1.70 External closing pair is A18-U3	-1.7			Stack -0.90 External closing pair is A19-U3	-0.9
Stack -2.10 External closing pair is G19-C2	-2.1			Stack -1.80 External closing pair is U20-A2	-1.8
Helix -6.10 4 base pairs				Helix -11.20 8 base pairs
External loop +4.00 Closing pair is U20-A1	4			External loop +2.80 Closing pair is G21-C1	2.8
--------------------------------------------------------------------------------	-------------------			--------------------------------------------------------------------------------	-------------------
Dimer 31	Dimer 31			Dimer 31	Dimer 31
ΔG = -22.1 kcal/mol ΔH = -166.0 kcal/mol ΔS = -464.0 e.u. Tm = 65.9°C	ΔG = -22.1 kcal/mol			ΔG = -22.1 kcal/mol ΔH = -166.0 kcal/mol ΔS = -464.0 e.u. Tm = 65.9°C	ΔG = -22.1 kcal/mol
Structural element δδG Information	δδG			Structural element δδG Information	δδG
External loop -0.80 2 ss bases & 1 closing helices	-0.8	-0.8		External loop -1.50 6 ss bases & 1 closing helices	-1.5	-1.5
Stack -3.40 External closing pair is G1-C21	-3.4	-3.4		Stack -1.70 External closing pair is C3-G18	-1.7	-1.7
Stack -1.90 External closing pair is C2-G20	-1.9	-1.9		Stack -1.80 External closing pair is U4-A17	-1.8	-1.8
Helix -5.30 3 base pairs				Stack -2.90 External closing pair is G5-C16	-2.9	-5
Interior loop +3.60 External closing pair is U3-G19	3.6	3.6		Stack -2.10 External closing pair is G6-C15	-2.1
Stack -0.90 External closing pair is U6-A15	-0.9	-2.5		Stack -1.80 External closing pair is U7-A14	-1.8
Stack -2.30 External closing pair is U7-A14	-2.3			Stack -2.10 External closing pair is G8-C13	-2.1
Stack -1.80 External closing pair is C8-G13	-1.8			Stack -0.90 External closing pair is U9-A12	-0.9
Stack -2.10 External closing pair is A9-U12	-2.1			Stack -1.80 External closing pair is U10-A11	-1.8
Stack -1.80 External closing pair is C10-G11	-1.8			Stack -2.10 External closing pair is G11-C10	-2.1
Stack -0.90 External closing pair is A11-U10	-0.9			Stack -1.80 External closing pair is U12-A9	-1.8
Stack -2.10 External closing pair is A12-U9	-2.1			Stack -2.30 External closing pair is G13-C8	-2.3
Stack -1.80 External closing pair is C13-G8	-1.8			Stack -0.90 External closing pair is A14-U7	-0.9
Stack -2.10 External closing pair is A14-U7	-2.1			Helix -22.20 13 base pairs
Stack -2.90 External closing pair is C15-G6	-2.9			Interior loop +3.60 External closing pair is A15-U6	3.6
Stack -1.80 External closing pair is C16-G5	-1.8			Stack -1.90 External closing pair is G19-U3	-1.9
Stack -1.70 External closing pair is A17-U4	-1.7			Stack -3.40 External closing pair is G20-C2	-3.4
Helix -22.20 13 base pairs				Helix -5.30 3 base pairs
External loop +2.60 Closing pair is G18-C3	2.6			External loop +3.30 Closing pair is C21-G1	3.3
--------------------------------------------------------------------------------	-------------------			--------------------------------------------------------------------------------	-------------------
Dimer 32	Dimer 32			Dimer 32	Dimer 32
ΔG = -22.7 kcal/mol ΔH = -154.3 kcal/mol ΔS = -424.3 e.u. Tm = 69.8°C	ΔG = -22.7 kcal/mol			ΔG = -22.7 kcal/mol ΔH = -154.3 kcal/mol ΔS = -424.3 e.u. Tm = 69.8°C	ΔG = -22.7 kcal/mol
Structural element δδG Information	δδG			Structural element δδG Information	δδG
External loop -0.80 2 ss bases & 1 closing helices	-0.8	-0.8		External loop -1.50 6 ss bases & 1 closing helices	-1.5	-1.5
Stack -3.40 External closing pair is G1-C21	-3.4	-3.4		Stack -1.70 External closing pair is C3-G18	-1.7	-1.7
Stack -1.90 External closing pair is C2-G20	-1.9	-1.9		Stack -1.80 External closing pair is U4-A17	-1.8	-1.8
Helix -5.30 3 base pairs				Stack -2.90 External closing pair is G5-C16	-2.9	-5
Interior loop +2.60 External closing pair is U3-G19	2.6	2.6		Stack -2.10 External closing pair is G6-C15	-2.1
Stack -0.90 External closing pair is U6-A15	-0.9	-3.5		Stack -1.80 External closing pair is U7-A14	-1.8
Stack -2.30 External closing pair is U7-A14	-2.3			Stack -2.10 External closing pair is G8-C13	-2.1
Stack -1.80 External closing pair is C8-G13	-1.8			Stack -1.10 External closing pair is U9-A12	-1.1
Stack -2.10 External closing pair is A9-U12	-2.1			Stack -1.20 External closing pair is U10-G11	-1.2
Stack -1.20 External closing pair is C10-G11	-1.2			Stack -2.10 External closing pair is G11-C10	-2.1
Stack -1.10 External closing pair is G11-U10	-1.1			Stack -1.80 External closing pair is U12-A9	-1.8
Stack -2.10 External closing pair is A12-U9	-2.1			Stack -2.30 External closing pair is G13-C8	-2.3
Stack -1.80 External closing pair is C13-G8	-1.8			Stack -0.90 External closing pair is A14-U7	-0.9
Stack -2.10 External closing pair is A14-U7	-2.1			Helix -21.80 13 base pairs
Stack -2.90 External closing pair is C15-G6	-2.9			Interior loop +2.60 External closing pair is A15-U6	2.6
Stack -1.80 External closing pair is C16-G5	-1.8			Stack -1.90 External closing pair is G19-U3	-1.9
Stack -1.70 External closing pair is A17-U4	-1.7			Stack -3.40 External closing pair is G20-C2	-3.4
Helix -21.80 13 base pairs				Helix -5.30 3 base pairs
External loop +2.60 Closing pair is G18-C3	2.6			External loop +3.30 Closing pair is C21-G1	3.3
--------------------------------------------------------------------------------	-------------------			--------------------------------------------------------------------------------	-------------------
Dimer 33	Dimer 33			Dimer 33	Dimer 33
ΔG = -20.6 kcal/mol ΔH = -169.0 kcal/mol ΔS = -478.5 e.u. Tm = 62.1°C	ΔG = -20.6 kcal/mol			ΔG = -20.6 kcal/mol ΔH = -169.0 kcal/mol ΔS = -478.5 e.u. Tm = 62.1°C	ΔG = -20.6 kcal/mol
Structural element δδG Information	δδG			Structural element δδG Information	δδG
External loop -1.30 1 ss bases & 1 closing helices	-1.3	-1.3		External loop -0.80 2 ss bases & 1 closing helices	-0.8	-0.8
Stack -1.80 External closing pair is C1-G21	-1.8	-1.8		Stack -0.80 External closing pair is U1-G20	-0.8	-0.8
Stack -0.90 External closing pair is A2-U20	-0.9	-0.9		Stack -0.90 External closing pair is A2-U19	-0.9	-0.9
Stack -2.30 External closing pair is U3-A19	-2.3	-2.3		Stack -2.10 External closing pair is A3-U18	-2.1	-2.1
Stack -1.70 External closing pair is C4-G18	-1.7	-1.7		Stack -1.80 External closing pair is C4-G17	-1.8	-1.8
Stack -0.90 External closing pair is U5-A17	-0.9	-8		Stack -2.10 External closing pair is A5-U16	-2.1	-6.4
Helix -7.60 6 base pairs				Stack -1.70 External closing pair is C6-G15	-1.7
Bulge loop +3.10 External closing pair is U6-A16	3.1			Stack -1.80 External closing pair is U7-A14	-1.8
Stack -2.90 External closing pair is C7-G13	-2.9			Stack -2.10 External closing pair is G8-C13	-2.1
Stack -1.80 External closing pair is C8-G12	-1.8			Helix -13.30 9 base pairs
Stack -1.70 External closing pair is A9-U11	-1.7			Bulge loop +1.60 External closing pair is U9-A12	1.6
Helix -6.40 4 base pairs				Stack -1.70 External closing pair is C10-G10	-1.7
Bulge loop +1.60 External closing pair is G10-C10	1.6			Stack -1.80 External closing pair is U11-A9	-1.8
Stack -2.10 External closing pair is A12-U9	-2.1			Stack -2.90 External closing pair is G12-C8	-2.9
Stack -1.80 External closing pair is C13-G8	-1.8			Helix -6.40 4 base pairs
Stack -1.70 External closing pair is A14-U7	-1.7			Bulge loop +3.10 External closing pair is G13-C7	3.1
Stack -2.10 External closing pair is G15-C6	-2.1			Stack -0.90 External closing pair is A16-U6	-0.9
Stack -1.80 External closing pair is U16-A5	-1.8			Stack -1.70 External closing pair is A17-U5	-1.7
Stack -2.10 External closing pair is G17-C4	-2.1			Stack -2.30 External closing pair is G18-C4	-2.3
Stack -0.90 External closing pair is U18-A3	-0.9			Stack -0.90 External closing pair is A19-U3	-0.9
Stack -0.80 External closing pair is U19-A2	-0.8			Stack -1.80 External closing pair is U20-A2	-1.8
Helix -13.30 9 base pairs				Helix -7.60 6 base pairs
External loop +3.30 Closing pair is G20-U1	3.3			External loop +2.80 Closing pair is G21-C1	2.8
--------------------------------------------------------------------------------	-------------------			--------------------------------------------------------------------------------	-------------------
Dimer 34	Dimer 34			Dimer 34	Dimer 34
ΔG = -21.7 kcal/mol ΔH = -138.7 kcal/mol ΔS = -377.2 e.u. Tm = 71.1°C	ΔG = -21.7 kcal/mol			ΔG = -21.7 kcal/mol ΔH = -138.7 kcal/mol ΔS = -377.2 e.u. Tm = 71.1°C	ΔG = -21.7 kcal/mol
Structural element δδG Information	δδG			Structural element δδG Information	δδG
External loop -1.00 6 ss bases & 1 closing helices	-1	-1		External loop -1.20 5 ss bases & 1 closing helices	-1.2	-1.2
Stack -0.80 External closing pair is U3-A17	-0.8	-0.8		Stack -2.30 External closing pair is G2-C18	-2.3	-2.3
Stack -2.10 External closing pair is G4-U16	-2.1	-2.1		Stack -1.70 External closing pair is A3-U17	-1.7	-1.7
Stack -1.80 External closing pair is C5-G15	-1.8	-3.9		Stack -2.30 External closing pair is G4-C16	-2.3	-2.3
Stack -1.70 External closing pair is A6-U14	-1.7			Stack -0.90 External closing pair is A5-U15	-0.9	-7.5
Stack -2.10 External closing pair is G7-C13	-2.1			Stack -1.80 External closing pair is U6-A14	-1.8
Stack -1.80 External closing pair is U8-A12	-1.8			Helix -9.00 6 base pairs
Stack -3.40 External closing pair is G9-C11	-3.4			Interior loop +0.80 External closing pair is G7-C13	0.8
Stack -1.70 External closing pair is C10-G10	-1.7			Stack -1.70 External closing pair is A9-U11	-1.7
Helix -15.40 9 base pairs				Stack -3.40 External closing pair is G10-C10	-3.4
Interior loop +0.80 External closing pair is U11-A9	0.8			Stack -1.80 External closing pair is C11-G9	-1.8
Stack -1.80 External closing pair is C13-G7	-1.8			Stack -2.10 External closing pair is A12-U8	-2.1
Stack -0.90 External closing pair is A14-U6	-0.9			Stack -1.70 External closing pair is C13-G7	-1.7
Stack -2.30 External closing pair is U15-A5	-2.3			Stack -1.80 External closing pair is U14-A6	-1.8
Stack -1.70 External closing pair is C16-G4	-1.7			Stack -2.10 External closing pair is G15-C5	-2.1
Stack -2.30 External closing pair is U17-A3	-2.3			Stack -0.80 External closing pair is U16-G4	-0.8
Helix -9.00 6 base pairs				Helix -15.40 9 base pairs
External loop +2.90 Closing pair is C18-G2	2.9			External loop +3.10 Closing pair is A17-U3	3.1
--------------------------------------------------------------------------------	-------------------			--------------------------------------------------------------------------------	-------------------
Dimer 35	Dimer 35			Dimer 35	Dimer 35
ΔG = -17.5 kcal/mol ΔH = -142.5 kcal/mol ΔS = -403.0 e.u. Tm = 59.3°C	ΔG = -17.5 kcal/mol			ΔG = -17.5 kcal/mol ΔH = -142.5 kcal/mol ΔS = -403.0 e.u. Tm = 59.3°C	ΔG = -17.5 kcal/mol
Structural element δδG Information	δδG			Structural element δδG Information	δδG
External loop -1.10 5 ss bases & 1 closing helices	-1.1	-1.1		External loop -0.80 2 ss bases & 1 closing helices	-0.8	-0.8
Stack -1.00 External closing pair is A3-U17	-1	-1		Stack -1.10 External closing pair is U1-A20	-1.1	-1.1
Stack -0.80 External closing pair is U4-G16	-0.8	-0.8		Stack -2.10 External closing pair is A2-U19	-2.1	-2.1
Stack -0.90 External closing pair is A5-U15	-0.9	-2.9		Stack -1.80 External closing pair is C3-G18	-1.8	-1.8
Stack -2.30 External closing pair is U6-A14	-2.3			Stack -1.70 External closing pair is A4-U17	-1.7	-1.7
Stack -1.80 External closing pair is C7-G13	-1.8			Stack -2.10 External closing pair is G5-C16	-2.1	-7.5
Stack -0.90 External closing pair is A8-U12	-0.9			Stack -1.10 External closing pair is U6-A15	-1.1
Stack -2.30 External closing pair is U9-A11	-2.3			Stack -0.90 External closing pair is A7-U14	-0.9
Helix -10.00 8 base pairs				Stack -1.10 External closing pair is U8-A13	-1.1
Bulge loop +2.20 External closing pair is C10-G10	2.2			Helix -11.90 9 base pairs
Stack -1.10 External closing pair is U12-A9	-1.1			Bulge loop +2.20 External closing pair is A9-U12	2.2
Stack -0.90 External closing pair is A13-U8	-0.9			Stack -2.30 External closing pair is G10-C10	-2.3
Stack -1.10 External closing pair is U14-A7	-1.1			Stack -0.90 External closing pair is A11-U9	-0.9
Stack -2.10 External closing pair is A15-U6	-2.1			Stack -1.80 External closing pair is U12-A8	-1.8
Stack -1.70 External closing pair is C16-G5	-1.7			Stack -2.30 External closing pair is G13-C7	-2.3
Stack -1.80 External closing pair is U17-A4	-1.8			Stack -0.90 External closing pair is A14-U6	-0.9
Stack -2.10 External closing pair is G18-C3	-2.1			Stack -0.80 External closing pair is U15-A5	-0.8
Stack -1.10 External closing pair is U19-A2	-1.1			Stack -1.00 External closing pair is G16-U4	-1
Helix -11.90 9 base pairs				Helix -10.00 8 base pairs
External loop +3.30 Closing pair is A20-U1	3.3			External loop +3.00 Closing pair is U17-A3	3
--------------------------------------------------------------------------------	-------------------			--------------------------------------------------------------------------------	-------------------
Dimer 36	Dimer 36			Dimer 36	Dimer 36
ΔG = -21.1 kcal/mol ΔH = -132.9 kcal/mol ΔS = -360.5 e.u. Tm = 71.1°C	ΔG = -21.1 kcal/mol			ΔG = -21.1 kcal/mol ΔH = -132.9 kcal/mol ΔS = -360.5 e.u. Tm = 71.1°C	ΔG = -21.1 kcal/mol
Structural element δδG Information	δδG			Structural element δδG Information	δδG
External loop -0.80 2 ss bases & 1 closing helices	-0.8	-0.8		External loop -0.90 7 ss bases & 1 closing helices	-0.9	-0.9
Stack -2.90 External closing pair is G1-C21	-2.9	-2.9		Stack -1.80 External closing pair is C4-G18	-1.8	-1.8
Stack -2.30 External closing pair is G2-C20	-2.3	-2.3		Stack -1.70 External closing pair is A5-U17	-1.7	-2.7
Stack -0.90 External closing pair is A3-U19	-0.9	-0.9		Stack -2.10 External closing pair is G6-C16	-2.1
Stack -0.90 External closing pair is U4-A18	-0.9	-0.9		Helix -5.60 4 base pairs
Stack -2.30 External closing pair is U5-A17	-2.3	-7.8		Interior loop +0.80 External closing pair is U7-A15	0.8
Stack -2.90 External closing pair is C6-G16	-2.9			Stack -0.90 External closing pair is U9-A13	-0.9
Stack -1.70 External closing pair is C7-G15	-1.7			Helix -0.90 2 base pairs
Stack -1.80 External closing pair is U8-A14	-1.8			Interior loop +0.80 External closing pair is U10-A12	0.8
Stack -2.90 External closing pair is G9-C13	-2.9			Stack -2.90 External closing pair is C12-G10	-2.9
Helix -18.60 10 base pairs				Stack -1.80 External closing pair is C13-G9	-1.8
Interior loop +0.80 External closing pair is G10-C12	0.8			Stack -1.70 External closing pair is A14-U8	-1.7
Stack -0.90 External closing pair is A12-U10	-0.9			Stack -2.90 External closing pair is G15-C7	-2.9
Helix -0.90 2 base pairs				Stack -2.30 External closing pair is G16-C6	-2.3
Interior loop +0.80 External closing pair is A13-U9	0.8			Stack -0.90 External closing pair is A17-U5	-0.9
Stack -2.10 External closing pair is A15-U7	-2.1			Stack -0.90 External closing pair is A18-U4	-0.9
Stack -1.70 External closing pair is C16-G6	-1.7			Stack -2.30 External closing pair is U19-A3	-2.3
Stack -1.80 External closing pair is U17-A5	-1.8			Stack -2.90 External closing pair is C20-G2	-2.9
Helix -5.60 4 base pairs				Helix -18.60 10 base pairs
External loop +3.20 Closing pair is G18-C4	3.2			External loop +3.30 Closing pair is C21-G1	3.3
--------------------------------------------------------------------------------	-------------------			--------------------------------------------------------------------------------	-------------------
Dimer 37	Dimer 37			Dimer 37	Dimer 37
ΔG = -18.8 kcal/mol ΔH = -129.9 kcal/mol ΔS = -358.2 e.u. Tm = 65.3°C	ΔG = -18.8 kcal/mol			ΔG = -18.8 kcal/mol ΔH = -129.9 kcal/mol ΔS = -358.2 e.u. Tm = 65.3°C	ΔG = -18.8 kcal/mol
Structural element δδG Information	δδG			Structural element δδG Information	δδG
External loop -0.60 2 ss bases & 1 closing helices	-0.6	-0.6		External loop -0.70 4 ss bases & 1 closing helices	-0.7	-0.7
Stack -2.90 External closing pair is C1-G20	-2.9	-2.9		Stack -1.10 External closing pair is G2-U19	-1.1	-1.1
Stack -1.90 External closing pair is C2-G19	-1.9	-1.9		Stack -1.70 External closing pair is A3-U18	-1.7	-1.7
Helix -4.80 3 base pairs				Stack -2.30 External closing pair is G4-C17	-2.3	-2.3
Interior loop +0.80 External closing pair is U3-G18	0.8	0.8		Stack -0.90 External closing pair is A5-U16	-0.9	-5.8
Stack -1.80 External closing pair is U5-A16	-1.8	-4.6		Stack -2.10 External closing pair is A6-U15	-2.1
Helix -1.80 2 base pairs				Stack -1.70 External closing pair is C7-G14	-1.7
Interior loop +0.80 External closing pair is G6-C15	0.8			Stack -1.80 External closing pair is U8-A13	-1.8
Stack -0.90 External closing pair is A8-U13	-0.9			Stack -2.30 External closing pair is G9-C12	-2.3
Stack -0.90 External closing pair is A9-U12	-0.9			Stack -0.90 External closing pair is A10-U11	-0.9
Stack -0.90 External closing pair is U10-A11	-0.9			Stack -0.90 External closing pair is A11-U10	-0.9
Stack -2.30 External closing pair is U11-A10	-2.3			Stack -0.90 External closing pair is U12-A9	-0.9
Stack -1.80 External closing pair is C12-G9	-1.8			Helix -16.60 12 base pairs
Stack -1.70 External closing pair is A13-U8	-1.7			Interior loop +0.80 External closing pair is U13-A8	0.8
Stack -2.10 External closing pair is G14-C7	-2.1			Stack -1.80 External closing pair is C15-G6	-1.8
Stack -0.90 External closing pair is U15-A6	-0.9			Helix -1.80 2 base pairs
Stack -2.30 External closing pair is U16-A5	-2.3			Interior loop +0.80 External closing pair is A16-U5	0.8
Stack -1.70 External closing pair is C17-G4	-1.7			Stack -1.90 External closing pair is G18-U3	-1.9
Stack -1.10 External closing pair is U18-A3	-1.1			Stack -2.90 External closing pair is G19-C2	-2.9
Helix -16.60 12 base pairs				Helix -4.80 3 base pairs
External loop +3.40 Closing pair is U19-G2	3.4			External loop +3.50 Closing pair is G20-C1	3.5
--------------------------------------------------------------------------------	-------------------			--------------------------------------------------------------------------------	-------------------
Dimer 38	Dimer 38			Dimer 38	Dimer 38
ΔG = -12.6 kcal/mol ΔH = -134.9 kcal/mol ΔS = -394.3 e.u. Tm = 48.1°C	ΔG = -12.6 kcal/mol			ΔG = -12.6 kcal/mol ΔH = -134.9 kcal/mol ΔS = -394.3 e.u. Tm = 48.1°C	ΔG = -12.6 kcal/mol
Structural element δδG Information	δδG			Structural element δδG Information	δδG
External loop -0.70 2 ss bases & 1 closing helices	-0.7	-0.7		External loop -0.40 8 ss bases & 1 closing helices	-0.4	-0.4
Stack -0.90 External closing pair is A1-U20	-0.9	-0.9		Stack -1.70 External closing pair is A3-U16	-1.7	-1.7
Stack -0.90 External closing pair is A2-U19	-0.9	-0.9		Stack -2.10 External closing pair is G4-C15	-2.1	-2.1
Stack -1.70 External closing pair is A3-U18	-1.7	-1.7		Stack -1.80 External closing pair is U5-A14	-1.8	-4.2
Stack -2.10 External closing pair is G4-C17	-2.1	-2.1		Helix -5.60 4 base pairs
Stack -0.90 External closing pair is U5-A16	-0.9	-6.3		Interior loop +2.40 External closing pair is G6-C13	2.4
Stack -2.30 External closing pair is U6-A15	-2.3			Stack -1.70 External closing pair is C9-G11	-1.7
Stack -1.70 External closing pair is C7-G14	-1.7			Helix -1.70 2 base pairs
Stack -1.80 External closing pair is U8-A13	-1.8			Bulge loop +1.60 External closing pair is U10-A10	1.6
Helix -12.30 9 base pairs				Stack -1.80 External closing pair is C12-G9	-1.8
Bulge loop +1.60 External closing pair is G9-C12	1.6			Stack -1.70 External closing pair is A13-U8	-1.7
Stack -1.70 External closing pair is A10-U10	-1.7			Stack -2.30 External closing pair is G14-C7	-2.3
Helix -1.70 2 base pairs				Stack -0.90 External closing pair is A15-U6	-0.9
Interior loop +2.40 External closing pair is G11-C9	2.4			Stack -2.10 External closing pair is A16-U5	-2.1
Stack -1.80 External closing pair is C13-G6	-1.8			Stack -1.70 External closing pair is C17-G4	-1.7
Stack -2.10 External closing pair is A14-U5	-2.1			Stack -0.90 External closing pair is U18-A3	-0.9
Stack -1.70 External closing pair is C15-G4	-1.7			Stack -0.90 External closing pair is U19-A2	-0.9
Helix -5.60 4 base pairs				Helix -12.30 9 base pairs
External loop +3.70 Closing pair is U16-A3	3.7			External loop +3.40 Closing pair is U20-A1	3.4
--------------------------------------------------------------------------------	-------------------			--------------------------------------------------------------------------------	-------------------
Dimer 39	Dimer 39			Dimer 39	Dimer 39
ΔG = -14.8 kcal/mol ΔH = -107.3 kcal/mol ΔS = -298.2 e.u. Tm = 58.1°C	ΔG = -14.8 kcal/mol			ΔG = -14.8 kcal/mol ΔH = -107.3 kcal/mol ΔS = -298.2 e.u. Tm = 58.1°C	ΔG = -14.8 kcal/mol
Structural element δδG Information	δδG			Structural element δδG Information	δδG
External loop -0.10 3 ss bases & 1 closing helices	-0.1	-0.1		External loop -0.40 7 ss bases & 1 closing helices	-0.4	-0.4
Stack -0.90 External closing pair is A1-U19	-0.9	-0.9		Stack -1.70 External closing pair is A3-U17	-1.7	-1.7
Stack -1.70 External closing pair is A2-U18	-1.7	-1.7		Stack -2.10 External closing pair is G4-C16	-2.1	-2.1
Stack -2.10 External closing pair is G3-C17	-2.1	-2.1		Stack -1.80 External closing pair is U5-A15	-1.8	-4.2
Stack -0.90 External closing pair is U4-A16	-0.9	-0.9		Helix -5.60 4 base pairs
Stack -2.30 External closing pair is U5-A15	-2.3	-5.7		Interior loop +0.80 External closing pair is G6-C14	0.8
Stack -1.70 External closing pair is C6-G14	-1.7			Stack -0.90 External closing pair is A8-U12	-0.9
Stack -1.80 External closing pair is U7-A13	-1.8			Helix -0.90 2 base pairs
Stack -2.10 External closing pair is G8-C12	-2.1			Interior loop +0.80 External closing pair is U9-A11	0.8
Helix -13.50 9 base pairs				Stack -2.10 External closing pair is A11-U9	-2.1
Interior loop +0.80 External closing pair is U9-A11	0.8			Stack -1.80 External closing pair is C12-G8	-1.8
Stack -0.90 External closing pair is A11-U9	-0.9			Stack -1.70 External closing pair is A13-U7	-1.7
Helix -0.90 2 base pairs				Stack -2.30 External closing pair is G14-C6	-2.3
Interior loop +0.80 External closing pair is U12-A8	0.8			Stack -0.90 External closing pair is A15-U5	-0.9
Stack -1.80 External closing pair is C14-G6	-1.8			Stack -2.10 External closing pair is A16-U4	-2.1
Stack -2.10 External closing pair is A15-U5	-2.1			Stack -1.70 External closing pair is C17-G3	-1.7
Stack -1.70 External closing pair is C16-G4	-1.7			Stack -0.90 External closing pair is U18-A2	-0.9
Helix -5.60 4 base pairs				Helix -13.50 9 base pairs
External loop +3.70 Closing pair is U17-A3	3.7			External loop +4.00 Closing pair is U19-A1	4
--------------------------------------------------------------------------------	-------------------			--------------------------------------------------------------------------------	-------------------
Dimer 40	Dimer 40			Dimer 40	Dimer 40
ΔG = -20.8 kcal/mol ΔH = -158.8 kcal/mol ΔS = -444.9 e.u. Tm = 64.3°C	ΔG = -20.8 kcal/mol			ΔG = -20.8 kcal/mol ΔH = -158.8 kcal/mol ΔS = -444.9 e.u. Tm = 64.3°C	ΔG = -20.8 kcal/mol
Structural element δδG Information	δδG			Structural element δδG Information	δδG
External loop -0.20 1 ss bases & 1 closing helices	-0.2	-0.2		External loop -1.40 7 ss bases & 1 closing helices	-1.4	-1.4
Stack -2.90 External closing pair is G2-C23	-2.9	-2.9		Stack -1.90 External closing pair is G4-U17	-1.9	-1.9
Stack -2.90 External closing pair is G3-C22	-2.9	-2.9		Stack -3.40 External closing pair is G5-C16	-3.4	-3.3
Stack -2.30 External closing pair is G4-C21	-2.3	-2.3		Stack -1.90 External closing pair is C6-G15	-1.9
Stack -1.70 External closing pair is A5-U20	-1.7	-8.3		Stack -1.40 External closing pair is U7-G14	-1.4
Helix -9.80 5 base pairs				Stack -2.90 External closing pair is C8-G13	-2.9
Bulge loop +3.50 External closing pair is G6-C19	3.5			Helix -11.50 6 base pairs
Stack -1.90 External closing pair is G7-U15	-1.9			Bulge loop +2.00 External closing pair is C9-G12	2
Stack -2.30 External closing pair is G8-C14	-2.3			Stack -1.20 External closing pair is U11-G11	-1.2
Stack -2.10 External closing pair is A9-U13	-2.1			Stack -2.10 External closing pair is G12-C10	-2.1
Stack -1.20 External closing pair is C10-G12	-1.2			Stack -2.30 External closing pair is U13-A9	-2.3
Helix -7.50 5 base pairs				Stack -1.90 External closing pair is C14-G8	-1.9
Bulge loop +2.00 External closing pair is G11-U11	2			Helix -7.50 5 base pairs
Stack -2.90 External closing pair is G12-C9	-2.9			Bulge loop +3.50 External closing pair is U15-G7	3.5
Stack -1.40 External closing pair is G13-C8	-1.4			Stack -1.70 External closing pair is C19-G6	-1.7
Stack -1.90 External closing pair is G14-U7	-1.9			Stack -2.30 External closing pair is U20-A5	-2.3
Stack -3.40 External closing pair is G15-C6	-3.4			Stack -2.90 External closing pair is C21-G4	-2.9
Stack -1.90 External closing pair is C16-G5	-1.9			Stack -2.90 External closing pair is C22-G3	-2.9
Helix -11.50 6 base pairs				Helix -9.80 5 base pairs
External loop +2.70 Closing pair is U17-G4	2.7			External loop +3.90 Closing pair is C23-G2	3.9
--------------------------------------------------------------------------------	-------------------			--------------------------------------------------------------------------------	-------------------
Dimer 41	Dimer 41			Dimer 41	Dimer 41
ΔG = -23.0 kcal/mol ΔH = -165.4 kcal/mol ΔS = -459.1 e.u. Tm = 68.0°C	ΔG = -23.0 kcal/mol			ΔG = -23.0 kcal/mol ΔH = -165.4 kcal/mol ΔS = -459.1 e.u. Tm = 68.0°C	ΔG = -23.0 kcal/mol
Structural element δδG Information	δδG			Structural element δδG Information	δδG
External loop -0.60 2 ss bases & 1 closing helices	-0.6	-0.6		External loop -0.50 3 ss bases & 1 closing helices	-0.5	-0.5
Stack -1.70 External closing pair is C1-G20	-1.7	-1.7		Stack -2.30 External closing pair is U1-A19	-2.3	-2.3
Stack -1.80 External closing pair is U2-A19	-1.8	-1.8		Stack -1.90 External closing pair is C2-G18	-1.9	-1.9
Stack -2.90 External closing pair is G3-C18	-2.9	-2.9		Stack -1.40 External closing pair is U3-G17	-1.4	-1.4
Stack -2.10 External closing pair is G4-C17	-2.1	-2.1		Stack -2.90 External closing pair is C4-G16	-2.9	-2.9
Stack -1.10 External closing pair is U5-A16	-1.1	-9.1		Stack -2.90 External closing pair is C5-G15	-2.9	-9
Stack -2.10 External closing pair is A6-U15	-2.1			Stack -1.80 External closing pair is C6-G14	-1.8
Stack -1.80 External closing pair is C7-G14	-1.8			Helix -13.20 7 base pairs
Stack -0.50 External closing pair is A8-U13	-0.5			Interior loop +3.10 External closing pair is A7-U13	3.1
Stack -1.90 External closing pair is G9-U12	-1.9			Stack -1.90 External closing pair is C11-G10	-1.9
Helix -15.90 10 base pairs				Stack -0.50 External closing pair is U12-G9	-0.5
Interior loop +3.10 External closing pair is G10-C11	3.1			Stack -1.80 External closing pair is U13-A8	-1.8
Stack -1.80 External closing pair is U13-A7	-1.8			Stack -2.10 External closing pair is G14-C7	-2.1
Stack -2.90 External closing pair is G14-C6	-2.9			Stack -1.10 External closing pair is U15-A6	-1.1
Stack -2.90 External closing pair is G15-C5	-2.9			Stack -2.10 External closing pair is A16-U5	-2.1
Stack -1.40 External closing pair is G16-C4	-1.4			Stack -2.90 External closing pair is C17-G4	-2.9
Stack -1.90 External closing pair is G17-U3	-1.9			Stack -1.80 External closing pair is C18-G3	-1.8
Stack -2.30 External closing pair is G18-C2	-2.3			Stack -1.70 External closing pair is A19-U2	-1.7
Helix -13.20 7 base pairs				Helix -15.90 10 base pairs
External loop +3.60 Closing pair is A19-U1	3.6			External loop +3.50 Closing pair is G20-C1	3.5
--------------------------------------------------------------------------------	-------------------			--------------------------------------------------------------------------------	-------------------
Dimer 42	Dimer 42			Dimer 42	Dimer 42
ΔG = -16.6 kcal/mol ΔH = -98.2 kcal/mol ΔS = -263.1 e.u. Tm = 67.0°C	ΔG = -16.6 kcal/mol			ΔG = -16.6 kcal/mol ΔH = -98.2 kcal/mol ΔS = -263.1 e.u. Tm = 67.0°C	ΔG = -16.6 kcal/mol
Structural element δδG Information	δδG			Structural element δδG Information	δδG
External loop -0.30 14 ss bases & 1 closing helices	-0.3	-0.3		External loop -0.60 2 ss bases & 1 closing helices	-0.6	-0.6
Stack -2.10 External closing pair is A7-U14	-2.1			Stack -1.10 External closing pair is U1-A20	-1.1	-1.1
Stack -1.80 External closing pair is C8-G13	-1.8			Stack -1.70 External closing pair is A2-U19	-1.7	-1.7
Stack -2.10 External closing pair is A9-U12	-2.1			Stack -2.90 External closing pair is G3-C18	-2.9	-2.9
Stack -2.00 External closing pair is C10-G11	-2			Stack -2.10 External closing pair is G4-C17	-2.1	-2.1
Stack -2.90 External closing pair is G11-C10	-2.9			Stack -1.10 External closing pair is U5-A16	-1.1	-8.4
Helix -10.90 6 base pairs				Stack -0.80 External closing pair is U6-G15	-0.8
Interior loop +0.80 External closing pair is G12-C9	0.8			Helix -9.70 7 base pairs
Stack -0.80 External closing pair is U14-A7	-0.8			Interior loop +0.80 External closing pair is A7-U14	0.8
Stack -1.10 External closing pair is G15-U6	-1.1			Stack -2.90 External closing pair is C9-G12	-2.9
Stack -2.10 External closing pair is A16-U5	-2.1			Stack -2.00 External closing pair is C10-G11	-2
Stack -2.90 External closing pair is C17-G4	-2.9			Stack -2.10 External closing pair is G11-C10	-2.1
Stack -1.70 External closing pair is C18-G3	-1.7			Stack -1.80 External closing pair is U12-A9	-1.8
Stack -1.10 External closing pair is U19-A2	-1.1			Stack -2.10 External closing pair is G13-C8	-2.1
Helix -9.70 7 base pairs				Helix -10.90 6 base pairs
External loop +3.50 Closing pair is A20-U1	3.5			External loop +3.80 Closing pair is U14-A7	3.8
--------------------------------------------------------------------------------	-------------------			--------------------------------------------------------------------------------	-------------------
Dimer 43	Dimer 43			Dimer 43	Dimer 43
ΔG = -17.5 kcal/mol ΔH = -158.8 kcal/mol ΔS = -455.6 e.u. Tm = 56.8°C	ΔG = -17.5 kcal/mol			ΔG = -17.5 kcal/mol ΔH = -158.8 kcal/mol ΔS = -455.6 e.u. Tm = 56.8°C	ΔG = -17.5 kcal/mol
Structural element δδG Information	δδG			Structural element δδG Information	δδG
External loop -0.60 1 ss bases & 1 closing helices	-0.6	-0.6		External loop -0.50 2 ss bases & 1 closing helices	-0.5	-0.5
Stack -1.90 External closing pair is C1-G22	-1.9	-1.9		Stack -0.90 External closing pair is U1-A20	-0.9	-0.9
Stack -1.40 External closing pair is U2-G21	-1.4	-1.4		Stack -1.10 External closing pair is U2-A19	-1.1	-1.1
Stack -2.90 External closing pair is C3-G20	-2.9	-2.9		Stack -0.90 External closing pair is A3-U18	-0.9	-0.9
Stack -1.70 External closing pair is C4-G19	-1.7	-1.7		Stack -0.90 External closing pair is A4-U17	-0.9	-0.9
Stack -1.10 External closing pair is U5-A18	-1.1	-8.5		Stack -1.80 External closing pair is U5-A16	-1.8	-4.3
Helix -9.00 6 base pairs				Stack -3.40 External closing pair is G6-C15	-3.4
Bulge loop +1.80 External closing pair is A6-U17	1.8			Stack -1.70 External closing pair is C7-G14	-1.7
Stack -1.80 External closing pair is C7-G15	-1.8			Stack -1.10 External closing pair is U8-A13	-1.1
Stack -1.00 External closing pair is A8-U14	-1			Stack -0.90 External closing pair is A9-U12	-0.9
Helix -2.80 3 base pairs				Stack -0.90 External closing pair is A10-U11	-0.9
Bulge loop +3.10 External closing pair is U9-G13	3.1			Helix -13.60 11 base pairs
Stack -0.90 External closing pair is A10-U11	-0.9			Bulge loop +3.10 External closing pair is U11-A10	3.1
Stack -0.90 External closing pair is U11-A10	-0.9			Stack -1.00 External closing pair is G13-U9	-1
Stack -1.10 External closing pair is U12-A9	-1.1			Stack -1.80 External closing pair is U14-A8	-1.8
Stack -1.70 External closing pair is A13-U8	-1.7			Helix -2.80 3 base pairs
Stack -3.40 External closing pair is G14-C7	-3.4			Bulge loop +1.80 External closing pair is G15-C7	1.8
Stack -1.80 External closing pair is C15-G6	-1.8			Stack -1.10 External closing pair is U17-A6	-1.1
Stack -0.90 External closing pair is A16-U5	-0.9			Stack -1.70 External closing pair is A18-U5	-1.7
Stack -0.90 External closing pair is U17-A4	-0.9			Stack -2.90 External closing pair is G19-C4	-2.9
Stack -1.10 External closing pair is U18-A3	-1.1			Stack -1.40 External closing pair is G20-C3	-1.4
Stack -0.90 External closing pair is A19-U2	-0.9			Stack -1.90 External closing pair is G21-U2	-1.9
Helix -13.60 11 base pairs				Helix -9.00 6 base pairs
External loop +3.60 Closing pair is A20-U1	3.6			External loop +3.50 Closing pair is G22-C1	3.5
--------------------------------------------------------------------------------	-------------------			--------------------------------------------------------------------------------	-------------------
Dimer 44	Dimer 44			Dimer 44	Dimer 44
ΔG = -22.0 kcal/mol ΔH = -150.1 kcal/mol ΔS = -413.0 e.u. Tm = 69.0°C	ΔG = -22.0 kcal/mol			ΔG = -22.0 kcal/mol ΔH = -150.1 kcal/mol ΔS = -413.0 e.u. Tm = 69.0°C	ΔG = -22.0 kcal/mol
Structural element δδG Information	δδG			Structural element δδG Information	δδG
External loop -0.60 2 ss bases & 1 closing helices	-0.6	-0.6		External loop -1.00 6 ss bases & 1 closing helices	-1	-1
Stack -1.80 External closing pair is C1-G20	-1.8	-1.8		Stack -3.40 External closing pair is G3-C18	-3.4	-3.4
Stack -0.50 External closing pair is A2-U19	-0.5	-0.5		Stack -1.80 External closing pair is C4-G17	-1.8	-1.8
Stack -0.40 External closing pair is G3-U18	-0.4	-0.4		Stack -1.70 External closing pair is A5-U16	-1.7	-6.2
Stack -2.10 External closing pair is G4-U17	-2.1	-2.1		Stack -3.40 External closing pair is G6-C15	-3.4
Stack -2.90 External closing pair is C5-G16	-2.9	-5.4		Stack -1.80 External closing pair is C7-G14	-1.8
Stack -1.80 External closing pair is C6-G15	-1.8			Stack -2.10 External closing pair is A8-U13	-2.1
Stack -0.90 External closing pair is A7-U14	-0.9			Stack -1.80 External closing pair is C9-G12	-1.8
Helix -10.40 8 base pairs				Helix -16.00 8 base pairs
Interior loop +1.90 External closing pair is U8-A13	1.9			Interior loop +1.90 External closing pair is A10-U11	1.9
Stack -1.80 External closing pair is U11-A10	-1.8			Stack -0.90 External closing pair is A13-U8	-0.9
Stack -2.10 External closing pair is G12-C9	-2.1			Stack -1.80 External closing pair is U14-A7	-1.8
Stack -1.80 External closing pair is U13-A8	-1.8			Stack -2.90 External closing pair is G15-C6	-2.9
Stack -3.40 External closing pair is G14-C7	-3.4			Stack -2.10 External closing pair is G16-C5	-2.1
Stack -1.70 External closing pair is C15-G6	-1.7			Stack -0.40 External closing pair is U17-G4	-0.4
Stack -1.80 External closing pair is U16-A5	-1.8			Stack -0.50 External closing pair is U18-G3	-0.5
Stack -3.40 External closing pair is G17-C4	-3.4			Stack -1.80 External closing pair is U19-A2	-1.8
Helix -16.00 8 base pairs				Helix -10.40 8 base pairs
External loop +3.10 Closing pair is C18-G3	3.1			External loop +3.50 Closing pair is G20-C1	3.5
--------------------------------------------------------------------------------	-------------------			--------------------------------------------------------------------------------	-------------------
Dimer 45	Dimer 45			Dimer 45	Dimer 45
ΔG = -17.8 kcal/mol ΔH = -108.8 kcal/mol ΔS = -293.4 e.u. Tm = 67.9°C	ΔG = -17.8 kcal/mol			ΔG = -17.8 kcal/mol ΔH = -108.8 kcal/mol ΔS = -293.4 e.u. Tm = 67.9°C	ΔG = -17.8 kcal/mol
Structural element δδG Information	δδG			Structural element δδG Information	δδG
External loop -1.40 4 ss bases & 1 closing helices	-1.4	-1.4		External loop -0.30 4 ss bases & 1 closing helices	-0.3	-0.3
Stack -1.10 External closing pair is G2-U19	-1.1	-1.1		Stack -1.70 External closing pair is A2-U19	-1.7	-1.7
Stack -0.90 External closing pair is A3-U18	-0.9	-0.9		Stack -3.40 External closing pair is G3-C18	-3.4	-3.4
Stack -1.00 External closing pair is A4-U17	-1	-1		Stack -1.80 External closing pair is C4-G17	-1.8	-1.8
Stack -1.40 External closing pair is U5-G16	-1.4	-4.4		Stack -1.70 External closing pair is A5-U16	-1.7	-7.2
Stack -1.80 External closing pair is C6-G15	-1.8			Stack -3.40 External closing pair is G6-C15	-3.4
Stack -0.90 External closing pair is A7-U14	-0.9			Stack -1.80 External closing pair is C7-G14	-1.8
Helix -7.10 7 base pairs				Helix -13.80 7 base pairs
Interior loop +0.80 External closing pair is U8-A13	0.8			Interior loop +0.80 External closing pair is A8-U13	0.8
Stack -0.90 External closing pair is A10-U11	-0.9			Stack -0.90 External closing pair is A10-U11	-0.9
Helix -0.90 2 base pairs				Helix -0.90 2 base pairs
Interior loop +0.80 External closing pair is U11-A10	0.8			Interior loop +0.80 External closing pair is U11-A10	0.8
Stack -1.80 External closing pair is U13-A8	-1.8			Stack -0.90 External closing pair is A13-U8	-0.9
Stack -3.40 External closing pair is G14-C7	-3.4			Stack -1.80 External closing pair is U14-A7	-1.8
Stack -1.70 External closing pair is C15-G6	-1.7			Stack -1.40 External closing pair is G15-C6	-1.4
Stack -1.80 External closing pair is U16-A5	-1.8			Stack -1.00 External closing pair is G16-U5	-1
Stack -3.40 External closing pair is G17-C4	-3.4			Stack -0.90 External closing pair is U17-A4	-0.9
Stack -1.70 External closing pair is C18-G3	-1.7			Stack -1.10 External closing pair is U18-A3	-1.1
Helix -13.80 7 base pairs				Helix -7.10 7 base pairs
External loop +3.80 Closing pair is U19-A2	3.8			External loop +2.70 Closing pair is U19-G2	2.7
--------------------------------------------------------------------------------	-------------------			--------------------------------------------------------------------------------	-------------------
Dimer 46	Dimer 46			Dimer 46	Dimer 46
ΔG = -22.3 kcal/mol ΔH = -155.4 kcal/mol ΔS = -429.1 e.u. Tm = 68.6°C	ΔG = -22.3 kcal/mol			ΔG = -22.3 kcal/mol ΔH = -155.4 kcal/mol ΔS = -429.1 e.u. Tm = 68.6°C	ΔG = -22.3 kcal/mol
Structural element δδG Information	δδG			Structural element δδG Information	δδG
External loop -0.40 2 ss bases & 1 closing helices	-0.4	-0.4		External loop -0.80 1 ss bases & 1 closing helices	-0.8	-0.8
Stack -2.90 External closing pair is C1-G20	-2.9	-2.9		Stack -0.80 External closing pair is U1-G21	-0.8	-0.8
Stack -1.80 External closing pair is C2-G19	-1.8	-1.8		Stack -1.70 External closing pair is A2-U20	-1.7	-1.7
Stack -0.50 External closing pair is A3-U18	-0.5	-0.5		Stack -3.40 External closing pair is G3-C19	-3.4	-3.4
Stack -1.00 External closing pair is G4-U17	-1	-1		Stack -1.80 External closing pair is C4-G18	-1.8	-1.8
Stack -1.10 External closing pair is U5-A16	-1.1	-6.6		Stack -1.70 External closing pair is A5-U17	-1.7	-8.5
Stack -0.90 External closing pair is A6-U15	-0.9			Stack -3.40 External closing pair is G6-C16	-3.4
Stack -0.90 External closing pair is U7-A14	-0.9			Stack -1.80 External closing pair is C7-G15	-1.8
Helix -9.10 8 base pairs				Stack -2.10 External closing pair is A8-U14	-2.1
Interior loop +0.80 External closing pair is U8-A13	0.8			Helix -16.70 9 base pairs
Stack -2.10 External closing pair is A10-U11	-2.1			Bulge loop +1.90 External closing pair is C9-G13	1.9
Helix -2.10 2 base pairs				Stack -2.10 External closing pair is G10-C11	-2.1
Bulge loop +1.90 External closing pair is C11-G10	1.9			Helix -2.10 2 base pairs
Stack -2.10 External closing pair is G13-C9	-2.1			Interior loop +0.80 External closing pair is U11-A10	0.8
Stack -1.80 External closing pair is U14-A8	-1.8			Stack -0.90 External closing pair is A13-U8	-0.9
Stack -3.40 External closing pair is G15-C7	-3.4			Stack -0.90 External closing pair is A14-U7	-0.9
Stack -1.70 External closing pair is C16-G6	-1.7			Stack -1.10 External closing pair is U15-A6	-1.1
Stack -1.80 External closing pair is U17-A5	-1.8			Stack -1.00 External closing pair is A16-U5	-1
Stack -3.40 External closing pair is G18-C4	-3.4			Stack -0.50 External closing pair is U17-G4	-0.5
Stack -1.70 External closing pair is C19-G3	-1.7			Stack -1.80 External closing pair is U18-A3	-1.8
Stack -0.80 External closing pair is U20-A2	-0.8			Stack -2.90 External closing pair is G19-C2	-2.9
Helix -16.70 9 base pairs				Helix -9.10 8 base pairs
External loop +3.30 Closing pair is G21-U1	3.3			External loop +3.70 Closing pair is G20-C1	3.7
--------------------------------------------------------------------------------	-------------------			--------------------------------------------------------------------------------	-------------------
Dimer 47	Dimer 47			Dimer 47	Dimer 47
ΔG = -20.7 kcal/mol ΔH = -141.2 kcal/mol ΔS = -388.5 e.u. Tm = 67.8°C	ΔG = -20.7 kcal/mol			ΔG = -20.7 kcal/mol ΔH = -141.2 kcal/mol ΔS = -388.5 e.u. Tm = 67.8°C	ΔG = -20.7 kcal/mol
Structural element δδG Information	δδG			Structural element δδG Information	δδG
External loop -0.40 2 ss bases & 1 closing helices	-0.4	-0.4		External loop -0.30 4 ss bases & 1 closing helices	-0.3	-0.3
Stack -2.90 External closing pair is C1-G20	-2.9	-2.9		Stack -1.70 External closing pair is A2-U19	-1.7	-1.7
Stack -1.80 External closing pair is C2-G19	-1.8	-1.8		Stack -3.40 External closing pair is G3-C18	-3.4	-3.4
Stack -0.90 External closing pair is A3-U18	-0.9	-0.9		Stack -1.80 External closing pair is C4-G17	-1.8	-1.8
Stack -0.90 External closing pair is A4-U17	-0.9	-0.9		Stack -1.70 External closing pair is A5-U16	-1.7	-7.2
Stack -1.10 External closing pair is U5-A16	-1.1	-6.9		Stack -3.40 External closing pair is G6-C15	-3.4
Stack -0.90 External closing pair is A6-U15	-0.9			Stack -1.80 External closing pair is C7-G14	-1.8
Stack -0.90 External closing pair is U7-A14	-0.9			Stack -2.10 External closing pair is A8-U13	-2.1
Helix -9.40 8 base pairs				Stack -1.20 External closing pair is C9-G12	-1.2
Interior loop +2.40 External closing pair is U8-A13	2.4			Helix -17.10 9 base pairs
Stack -1.20 External closing pair is U11-G10	-1.2			Interior loop +2.40 External closing pair is G10-U11	2.4
Stack -2.10 External closing pair is G12-C9	-2.1			Stack -0.90 External closing pair is A13-U8	-0.9
Stack -1.80 External closing pair is U13-A8	-1.8			Stack -0.90 External closing pair is A14-U7	-0.9
Stack -3.40 External closing pair is G14-C7	-3.4			Stack -1.10 External closing pair is U15-A6	-1.1
Stack -1.70 External closing pair is C15-G6	-1.7			Stack -0.90 External closing pair is A16-U5	-0.9
Stack -1.80 External closing pair is U16-A5	-1.8			Stack -0.90 External closing pair is U17-A4	-0.9
Stack -3.40 External closing pair is G17-C4	-3.4			Stack -1.80 External closing pair is U18-A3	-1.8
Stack -1.70 External closing pair is C18-G3	-1.7			Stack -2.90 External closing pair is G19-C2	-2.9
Helix -17.10 9 base pairs				Helix -9.40 8 base pairs
External loop +3.80 Closing pair is U19-A2	3.8			External loop +3.70 Closing pair is G20-C1	3.7
--------------------------------------------------------------------------------	-------------------			--------------------------------------------------------------------------------	-------------------
Dimer 48	Dimer 48			Dimer 48	Dimer 48
ΔG = -19.9 kcal/mol ΔH = -131.7 kcal/mol ΔS = -360.5 e.u. Tm = 67.9°C	ΔG = -19.9 kcal/mol			ΔG = -19.9 kcal/mol ΔH = -131.7 kcal/mol ΔS = -360.5 e.u. Tm = 67.9°C	ΔG = -19.9 kcal/mol
Structural element δδG Information	δδG			Structural element δδG Information	δδG
External loop -1.80 5 ss bases & 1 closing helices	-1.8	-1.8		External loop -1.00 6 ss bases & 1 closing helices	-1	-1
Stack -1.70 External closing pair is C2-G19	-1.7	-1.7		Stack -0.90 External closing pair is A3-U18	-0.9	-0.9
Stack -1.80 External closing pair is U3-A18	-1.8	-1.8		Stack -1.70 External closing pair is A4-U17	-1.7	-1.7
Stack -3.40 External closing pair is G4-C17	-3.4	-3.4		Stack -2.10 External closing pair is G5-C16	-2.1	-3.6
Stack -1.80 External closing pair is C5-G16	-1.8	-8.7		Stack -1.80 External closing pair is U6-A15	-1.8
Helix -8.70 5 base pairs				Stack -3.40 External closing pair is G7-C14	-3.4
Interior loop +0.80 External closing pair is A6-U15	0.8			Stack -1.90 External closing pair is C8-G13	-1.9
Stack -1.80 External closing pair is U8-A13	-1.8			Stack -0.50 External closing pair is U9-G12	-0.5
Helix -1.80 2 base pairs				Helix -12.30 8 base pairs
Interior loop +0.80 External closing pair is G9-C12	0.8			Interior loop +0.80 External closing pair is U10-A11	0.8
Stack -0.50 External closing pair is A11-U10	-0.5			Stack -1.80 External closing pair is C12-G9	-1.8
Stack -1.90 External closing pair is G12-U9	-1.9			Helix -1.80 2 base pairs
Stack -3.40 External closing pair is G13-C8	-3.4			Interior loop +0.80 External closing pair is A13-U8	0.8
Stack -1.80 External closing pair is C14-G7	-1.8			Stack -1.80 External closing pair is U15-A6	-1.8
Stack -2.10 External closing pair is A15-U6	-2.1			Stack -3.40 External closing pair is G16-C5	-3.4
Stack -1.70 External closing pair is C16-G5	-1.7			Stack -1.80 External closing pair is C17-G4	-1.8
Stack -0.90 External closing pair is U17-A4	-0.9			Stack -1.70 External closing pair is A18-U3	-1.7
Helix -12.30 8 base pairs				Helix -8.70 5 base pairs
External loop +3.10 Closing pair is U18-A3	3.1			External loop +2.30 Closing pair is G19-C2	2.3
--------------------------------------------------------------------------------	-------------------			--------------------------------------------------------------------------------	-------------------
Dimer 49	Dimer 49			Dimer 49	Dimer 49
ΔG = -18.0 kcal/mol ΔH = -128.8 kcal/mol ΔS = -357.2 e.u. Tm = 63.2°C	ΔG = -18.0 kcal/mol			ΔG = -18.0 kcal/mol ΔH = -128.8 kcal/mol ΔS = -357.2 e.u. Tm = 63.2°C	ΔG = -18.0 kcal/mol
Structural element δδG Information	δδG			Structural element δδG Information	δδG
External loop -1.40 5 ss bases & 1 closing helices	-1.4	-1.4		External loop -1.00 4 ss bases & 1 closing helices	-1	-1
Stack -1.80 External closing pair is C3-G20	-1.8	-1.8		Stack -2.10 External closing pair is A2-U19	-2.1	-2.1
Stack -1.00 External closing pair is A4-U19	-1	-1		Stack -1.80 External closing pair is C3-G18	-1.8	-1.8
Stack -1.40 External closing pair is U5-G18	-1.4	-4.2		Helix -3.90 3 base pairs
Stack -2.00 External closing pair is C6-G17	-2			Interior loop +0.80 External closing pair is A4-U17	0.8	0.8
Stack -2.30 External closing pair is G7-C16	-2.3			Stack -2.30 External closing pair is U6-A15	-2.3	-4.1
Stack -2.10 External closing pair is A8-U15	-2.1			Stack -1.80 External closing pair is C7-G14	-1.8
Helix -10.60 7 base pairs				Stack -0.90 External closing pair is A8-U13	-0.9
Bulge loop +3.10 External closing pair is C9-G14	3.1			Stack -2.10 External closing pair is A9-U12	-2.1
Stack -2.00 External closing pair is C10-G11	-2			Stack -2.00 External closing pair is C10-G11	-2
Stack -2.10 External closing pair is G11-C10	-2.1			Helix -9.10 6 base pairs
Stack -0.90 External closing pair is U12-A9	-0.9			Bulge loop +3.10 External closing pair is G11-C10	3.1
Stack -1.80 External closing pair is U13-A8	-1.8			Stack -2.10 External closing pair is G14-C9	-2.1
Stack -2.30 External closing pair is G14-C7	-2.3			Stack -2.30 External closing pair is U15-A8	-2.3
Helix -9.10 6 base pairs				Stack -2.00 External closing pair is C16-G7	-2
Interior loop +0.80 External closing pair is A15-U6	0.8			Stack -1.40 External closing pair is G17-C6	-1.4
Stack -1.80 External closing pair is U17-A4	-1.8			Stack -1.00 External closing pair is G18-U5	-1
Stack -2.10 External closing pair is G18-C3	-2.1			Stack -1.80 External closing pair is U19-A4	-1.8
Helix -3.90 3 base pairs				Helix -10.60 7 base pairs
External loop +3.10 Closing pair is U19-A2	3.1			External loop +2.70 Closing pair is G20-C3	2.7
--------------------------------------------------------------------------------	-------------------			--------------------------------------------------------------------------------	-------------------
Dimer 50	Dimer 50			Dimer 50	Dimer 50
ΔG = -18.8 kcal/mol ΔH = -136.2 kcal/mol ΔS = -378.5 e.u. Tm = 63.8°C	ΔG = -18.8 kcal/mol			ΔG = -18.8 kcal/mol ΔH = -136.2 kcal/mol ΔS = -378.5 e.u. Tm = 63.8°C	ΔG = -18.8 kcal/mol
Structural element δδG Information	δδG			Structural element δδG Information	δδG
External loop -1.40 5 ss bases & 1 closing helices	-1.4	-1.4		External loop -1.00 4 ss bases & 1 closing helices	-1	-1
Stack -1.80 External closing pair is C3-G20	-1.8	-1.8		Stack -2.10 External closing pair is A2-U19	-2.1	-2.1
Stack -2.10 External closing pair is A4-U19	-2.1	-2.1		Stack -1.80 External closing pair is C3-G18	-1.8	-1.8
Stack -1.90 External closing pair is C5-G18	-1.9	-5.3		Helix -3.90 3 base pairs
Stack -1.20 External closing pair is U6-G17	-1.2			Interior loop +0.80 External closing pair is A4-U17	0.8	0.8
Stack -2.30 External closing pair is G7-C16	-2.3			Stack -2.30 External closing pair is U6-A15	-2.3	-4.1
Stack -2.10 External closing pair is A8-U15	-2.1			Stack -1.80 External closing pair is C7-G14	-1.8
Helix -11.40 7 base pairs				Stack -0.90 External closing pair is A8-U13	-0.9
Bulge loop +3.10 External closing pair is C9-G14	3.1			Stack -2.10 External closing pair is A9-U12	-2.1
Stack -2.00 External closing pair is C10-G11	-2			Stack -2.00 External closing pair is C10-G11	-2
Stack -2.10 External closing pair is G11-C10	-2.1			Helix -9.10 6 base pairs
Stack -0.90 External closing pair is U12-A9	-0.9			Bulge loop +3.10 External closing pair is G11-C10	3.1
Stack -1.80 External closing pair is U13-A8	-1.8			Stack -2.10 External closing pair is G14-C9	-2.1
Stack -2.30 External closing pair is G14-C7	-2.3			Stack -2.30 External closing pair is U15-A8	-2.3
Helix -9.10 6 base pairs				Stack -1.20 External closing pair is C16-G7	-1.2
Interior loop +0.80 External closing pair is A15-U6	0.8			Stack -1.90 External closing pair is G17-U6	-1.9
Stack -1.80 External closing pair is U17-A4	-1.8			Stack -2.10 External closing pair is G18-C5	-2.1
Stack -2.10 External closing pair is G18-C3	-2.1			Stack -1.80 External closing pair is U19-A4	-1.8
Helix -3.90 3 base pairs				Helix -11.40 7 base pairs
External loop +3.10 Closing pair is U19-A2	3.1			External loop +2.70 Closing pair is G20-C3	2.7
--------------------------------------------------------------------------------	-------------------			--------------------------------------------------------------------------------	-------------------
Dimer 51	Dimer 51			Dimer 51	Dimer 51
ΔG = -17.7 kcal/mol ΔH = -134.1 kcal/mol ΔS = -375.3 e.u. Tm = 61.3°C	ΔG = -17.7 kcal/mol			ΔG = -17.7 kcal/mol ΔH = -134.1 kcal/mol ΔS = -375.3 e.u. Tm = 61.3°C	ΔG = -17.7 kcal/mol
Structural element δδG Information	δδG			Structural element δδG Information	δδG
External loop -1.40 6 ss bases & 1 closing helices	-1.4	-1.4		External loop -1.80 5 ss bases & 1 closing helices	-1.8	-1.8
Stack -1.80 External closing pair is C4-G19	-1.8	-1.8		Stack -1.80 External closing pair is C3-G19	-1.8	-1.8
Stack -1.00 External closing pair is A5-U18	-1	-3.2		Stack -1.00 External closing pair is A4-U18	-1	-1
Stack -1.40 External closing pair is U6-G17	-1.4			Stack -0.50 External closing pair is U5-G17	-0.5	-4.6
Stack -2.00 External closing pair is C7-G16	-2			Stack -2.30 External closing pair is U6-A16	-2.3
Stack -2.30 External closing pair is G8-C15	-2.3			Stack -1.80 External closing pair is C7-G15	-1.8
Stack -2.10 External closing pair is A9-U14	-2.1			Stack -0.90 External closing pair is A8-U14	-0.9
Helix -10.60 7 base pairs				Stack -2.10 External closing pair is A9-U13	-2.1
Interior loop +2.40 External closing pair is C10-G13	2.4			Helix -10.40 8 base pairs
Stack -2.10 External closing pair is G12-C10	-2.1			Interior loop +2.40 External closing pair is C10-G12	2.4
Stack -0.90 External closing pair is U13-A9	-0.9			Stack -2.10 External closing pair is G13-C10	-2.1
Stack -1.80 External closing pair is U14-A8	-1.8			Stack -2.30 External closing pair is U14-A9	-2.3
Stack -2.30 External closing pair is G15-C7	-2.3			Stack -2.00 External closing pair is C15-G8	-2
Stack -0.50 External closing pair is A16-U6	-0.5			Stack -1.40 External closing pair is G16-C7	-1.4
Stack -1.00 External closing pair is G17-U5	-1			Stack -1.00 External closing pair is G17-U6	-1
Stack -1.80 External closing pair is U18-A4	-1.8			Stack -1.80 External closing pair is U18-A5	-1.8
Helix -10.40 8 base pairs				Helix -10.60 7 base pairs
External loop +2.30 Closing pair is G19-C3	2.3			External loop +2.70 Closing pair is G19-C4	2.7
--------------------------------------------------------------------------------	-------------------			--------------------------------------------------------------------------------	-------------------
Dimer 52	Dimer 52			Dimer 52	Dimer 52
ΔG = -15.3 kcal/mol ΔH = -130.1 kcal/mol ΔS = -370.1 e.u. Tm = 55.6°C	ΔG = -15.3 kcal/mol			ΔG = -15.3 kcal/mol ΔH = -130.1 kcal/mol ΔS = -370.1 e.u. Tm = 55.6°C	ΔG = -15.3 kcal/mol
Structural element δδG Information	δδG			Structural element δδG Information	δδG
External loop -0.70 7 ss bases & 1 closing helices	-0.7	-0.7		External loop -0.70 4 ss bases & 1 closing helices	-0.7	-0.7
Stack -1.90 External closing pair is G2-U18	-1.9	-1.9		Stack -0.90 External closing pair is U2-A18	-0.9	-0.9
Stack -2.10 External closing pair is G3-C17	-2.1	-2.1		Stack -1.80 External closing pair is U3-A17	-1.8	-1.8
Stack -0.90 External closing pair is U4-A16	-0.9	-0.9		Stack -2.90 External closing pair is G4-C16	-2.9	-2.9
Stack -2.30 External closing pair is U5-A15	-2.3	-5.6		Stack -3.40 External closing pair is G5-C15	-3.4	-6.3
Stack -1.70 External closing pair is C6-G14	-1.7			Stack -1.80 External closing pair is C6-G14	-1.8
Stack -1.10 External closing pair is U7-A13	-1.1			Stack -0.90 External closing pair is A7-U13	-0.9
Helix -10.00 7 base pairs				Helix -11.70 7 base pairs
Interior loop +3.70 External closing pair is A8-U12	3.7			Interior loop +3.70 External closing pair is A8-U12	3.7
Stack -0.90 External closing pair is U12-A8	-0.9			Stack -1.10 External closing pair is U12-A8	-1.1
Stack -1.80 External closing pair is U13-A7	-1.8			Stack -1.70 External closing pair is A13-U7	-1.7
Stack -3.40 External closing pair is G14-C6	-3.4			Stack -2.30 External closing pair is G14-C6	-2.3
Stack -2.90 External closing pair is C15-G5	-2.9			Stack -0.90 External closing pair is A15-U5	-0.9
Stack -1.80 External closing pair is C16-G4	-1.8			Stack -2.10 External closing pair is A16-U4	-2.1
Stack -0.90 External closing pair is A17-U3	-0.9			Stack -1.90 External closing pair is C17-G3	-1.9
Helix -11.70 7 base pairs				Helix -10.00 7 base pairs
External loop +3.40 Closing pair is A18-U2	3.4			External loop +3.40 Closing pair is U18-G2	3.4
--------------------------------------------------------------------------------	-------------------			--------------------------------------------------------------------------------	-------------------
Dimer 53	Dimer 53			Dimer 53	Dimer 53
ΔG = -18.1 kcal/mol ΔH = -158.0 kcal/mol ΔS = -451.1 e.u. Tm = 58.3°C	ΔG = -18.1 kcal/mol			ΔG = -18.1 kcal/mol ΔH = -158.0 kcal/mol ΔS = -451.1 e.u. Tm = 58.3°C	ΔG = -18.1 kcal/mol
Structural element δδG Information	δδG			Structural element δδG Information	δδG
External loop -1.20 1 ss bases & 1 closing helices	-1.2	-1.2		External loop -0.80 1 ss bases & 1 closing helices	-0.8	-0.8
Stack -2.10 External closing pair is G1-C21	-2.1	-2.1		Stack -1.10 External closing pair is U1-A21	-1.1	-1.1
Stack -1.80 External closing pair is U2-A20	-1.8	-1.8		Stack -0.90 External closing pair is A2-U20	-0.9	-0.9
Stack -2.30 External closing pair is G3-C19	-2.3	-2.3		Stack -1.80 External closing pair is U3-A19	-1.8	-1.8
Stack -0.90 External closing pair is A4-U18	-0.9	-0.9		Stack -2.90 External closing pair is G4-C18	-2.9	-2.9
Stack -0.90 External closing pair is A5-U17	-0.9	-8.3		Stack -3.40 External closing pair is G5-C17	-3.4	-7.5
Helix -8.00 6 base pairs				Helix -10.10 6 base pairs
Bulge loop +3.10 External closing pair is U6-A16	3.1			Interior loop +2.10 External closing pair is C6-G16	2.1
Stack -1.10 External closing pair is U7-A13	-1.1			Stack -1.20 External closing pair is U9-G11	-1.2
Stack -2.10 External closing pair is A8-U12	-2.1			Stack -2.90 External closing pair is G10-C10	-2.9
Stack -2.90 External closing pair is C9-G11	-2.9			Stack -2.10 External closing pair is G11-C9	-2.1
Stack -1.20 External closing pair is C10-G10	-1.2			Stack -1.10 External closing pair is U12-A8	-1.1
Helix -7.30 5 base pairs				Helix -7.30 5 base pairs
Interior loop +2.10 External closing pair is G11-U9	2.1			Bulge loop +3.10 External closing pair is A13-U7	3.1
Stack -3.40 External closing pair is G16-C6	-3.4			Stack -0.90 External closing pair is A16-U6	-0.9
Stack -2.90 External closing pair is C17-G5	-2.9			Stack -0.90 External closing pair is U17-A5	-0.9
Stack -1.80 External closing pair is C18-G4	-1.8			Stack -2.30 External closing pair is U18-A4	-2.3
Stack -0.90 External closing pair is A19-U3	-0.9			Stack -1.80 External closing pair is C19-G3	-1.8
Stack -1.10 External closing pair is U20-A2	-1.1			Stack -2.10 External closing pair is A20-U2	-2.1
Helix -10.10 6 base pairs				Helix -8.00 6 base pairs
External loop +3.30 Closing pair is A21-U1	3.3			External loop +2.90 Closing pair is C21-G1	2.9
--------------------------------------------------------------------------------	-------------------			--------------------------------------------------------------------------------	-------------------
Dimer 54	Dimer 54			Dimer 54	Dimer 54
ΔG = -19.9 kcal/mol ΔH = -146.3 kcal/mol ΔS = -407.5 e.u. Tm = 64.6°C	ΔG = -19.9 kcal/mol			ΔG = -19.9 kcal/mol ΔH = -146.3 kcal/mol ΔS = -407.5 e.u. Tm = 64.6°C	ΔG = -19.9 kcal/mol
Structural element δδG Information	δδG			Structural element δδG Information	δδG
External loop -0.70 2 ss bases & 1 closing helices	-0.7	-0.7		External loop -1.40 5 ss bases & 1 closing helices	-1.4	-1.4
Stack -1.70 External closing pair is A1-U20	-1.7	-1.7		Stack -1.90 External closing pair is G2-U18	-1.9	-1.9
Stack -2.90 External closing pair is G2-C19	-2.9	-2.9		Stack -2.30 External closing pair is G3-C17	-2.3	-2.3
Stack -1.40 External closing pair is G3-C18	-1.4	-1.4		Stack -1.70 External closing pair is A4-U16	-1.7	-1.7
Stack -0.40 External closing pair is G4-U17	-0.4	-0.4		Helix -5.90 4 base pairs		-7.3
Stack -2.10 External closing pair is G5-U16	-2.1	-7.1		Bulge loop +1.00 External closing pair is G5-C15	1
Stack -1.70 External closing pair is C6-G15	-1.7			Stack -2.30 External closing pair is G7-C14	-2.3
Stack -1.80 External closing pair is U7-A14	-1.8			Stack -0.90 External closing pair is A8-U13	-0.9
Helix -12.00 8 base pairs				Stack -0.90 External closing pair is A9-U12	-0.9
Interior loop +0.80 External closing pair is G8-C13	0.8			Stack -1.70 External closing pair is A10-U11	-1.7
Stack -1.70 External closing pair is C10-G11	-1.7			Helix -5.80 5 base pairs
Stack -0.90 External closing pair is U11-A10	-0.9			Interior loop +0.80 External closing pair is G11-C10	0.8
Stack -0.90 External closing pair is U12-A9	-0.9			Stack -1.80 External closing pair is C13-G8	-1.8
Stack -2.30 External closing pair is U13-A8	-2.3			Stack -1.70 External closing pair is A14-U7	-1.7
Helix -5.80 5 base pairs				Stack -2.10 External closing pair is G15-C6	-2.1
Bulge loop +1.00 External closing pair is C14-G7	1			Stack -0.40 External closing pair is U16-G5	-0.4
Stack -1.70 External closing pair is C15-G5	-1.7			Stack -1.40 External closing pair is U17-G4	-1.4
Stack -2.30 External closing pair is U16-A4	-2.3			Stack -2.90 External closing pair is C18-G3	-2.9
Stack -1.90 External closing pair is C17-G3	-1.9			Stack -1.70 External closing pair is C19-G2	-1.7
Helix -5.90 4 base pairs				Helix -12.00 8 base pairs
External loop +2.70 Closing pair is U18-G2	2.7			External loop +3.40 Closing pair is U20-A1	3.4
--------------------------------------------------------------------------------	-------------------			--------------------------------------------------------------------------------	-------------------
Dimer 55	Dimer 55			Dimer 55	Dimer 55
ΔG = -22.4 kcal/mol ΔH = -169.2 kcal/mol ΔS = -473.3 e.u. Tm = 66.0°C	ΔG = -22.4 kcal/mol			ΔG = -22.4 kcal/mol ΔH = -169.2 kcal/mol ΔS = -473.3 e.u. Tm = 66.0°C	ΔG = -22.4 kcal/mol
Structural element δδG Information	δδG			Structural element δδG Information	δδG
External loop -1.20 1 ss bases & 1 closing helices	-1.2	-1.2		External loop -1.30 2 ss bases & 1 closing helices	-1.3	-1.3
Stack -3.40 External closing pair is G1-C21	-3.4	-3.4		Stack -1.80 External closing pair is C1-G20	-1.8	-1.8
Stack -2.90 External closing pair is C2-G20	-2.9	-2.9		Stack -0.90 External closing pair is A2-U19	-0.9	-0.9
Stack -2.90 External closing pair is C3-G19	-2.9	-2.9		Stack -0.90 External closing pair is A3-U18	-0.9	-0.9
Stack -1.80 External closing pair is C4-G18	-1.8	-1.8		Stack -0.50 External closing pair is A4-U17	-0.5	-0.5
Stack -0.90 External closing pair is A5-U17	-0.9	-12.2		Stack -1.10 External closing pair is G5-U16	-1.1	-5.4
Stack -0.90 External closing pair is A6-U16	-0.9			Stack -0.90 External closing pair is A6-U15	-0.9
Stack -0.50 External closing pair is A7-U15	-0.5			Stack -0.90 External closing pair is A7-U14	-0.9
Stack -1.90 External closing pair is G8-U14	-1.9			Stack -0.90 External closing pair is U8-A13	-0.9
Helix -15.20 9 base pairs				Stack -2.30 External closing pair is U9-A12	-2.3
Interior loop +1.40 External closing pair is G9-C13	1.4			Helix -10.20 10 base pairs
Stack -2.30 External closing pair is G11-C10	-2.3			Interior loop +1.40 External closing pair is C10-G11	1.4
Stack -0.90 External closing pair is A12-U9	-0.9			Stack -1.90 External closing pair is C13-G9	-1.9
Stack -0.90 External closing pair is A13-U8	-0.9			Stack -0.50 External closing pair is U14-G8	-0.5
Stack -0.90 External closing pair is U14-A7	-0.9			Stack -0.90 External closing pair is U15-A7	-0.9
Stack -1.10 External closing pair is U15-A6	-1.1			Stack -0.90 External closing pair is U16-A6	-0.9
Stack -0.50 External closing pair is U16-G5	-0.5			Stack -1.80 External closing pair is U17-A5	-1.8
Stack -0.90 External closing pair is U17-A4	-0.9			Stack -2.90 External closing pair is G18-C4	-2.9
Stack -0.90 External closing pair is U18-A3	-0.9			Stack -2.90 External closing pair is G19-C3	-2.9
Stack -1.80 External closing pair is U19-A2	-1.8			Stack -3.40 External closing pair is G20-C2	-3.4
Helix -10.20 10 base pairs				Helix -15.20 9 base pairs
External loop +2.80 Closing pair is G20-C1	2.8			External loop +2.90 Closing pair is C21-G1	2.9
--------------------------------------------------------------------------------	-------------------			--------------------------------------------------------------------------------	-------------------
Dimer 56	Dimer 56			Dimer 56	Dimer 56
ΔG = -25.5 kcal/mol ΔH = -159.7 kcal/mol ΔS = -432.7 e.u. Tm = 75.3°C	ΔG = -25.5 kcal/mol			ΔG = -25.5 kcal/mol ΔH = -159.7 kcal/mol ΔS = -432.7 e.u. Tm = 75.3°C	ΔG = -25.5 kcal/mol
Structural element δδG Information	δδG			Structural element δδG Information	δδG
External loop -1.70 2 ss bases & 1 closing helices	-1.7	-1.7		External loop -0.80 2 ss bases & 1 closing helices	-0.8	-0.8
Stack -2.90 External closing pair is G1-C20	-2.9	-2.9		Stack -1.40 External closing pair is U1-G20	-1.4	-1.4
Stack -3.40 External closing pair is G2-C19	-3.4	-3.4		Stack -2.00 External closing pair is C2-G19	-2	-2
Stack -1.70 External closing pair is C3-G18	-1.7	-1.7		Helix -3.40 3 base pairs
Helix -8.00 4 base pairs				Interior loop +0.80 External closing pair is G3-C18	0.8	0.8
Interior loop +0.80 External closing pair is U4-A17	0.8	0.8		Stack -2.10 External closing pair is G5-C16	-2.1	-3.4
Stack -1.80 External closing pair is C6-G15	-1.8	-8.9		Stack -2.30 External closing pair is U6-A15	-2.3
Stack -0.90 External closing pair is A7-U14	-0.9			Stack -1.90 External closing pair is C7-G14	-1.9
Stack -2.10 External closing pair is A8-U13	-2.1			Stack -0.50 External closing pair is U8-G13	-0.5
Stack -1.80 External closing pair is C9-G12	-1.8			Stack -1.80 External closing pair is U9-A12	-1.8
Stack -2.10 External closing pair is A10-U11	-2.1			Stack -2.10 External closing pair is G10-C11	-2.1
Stack -1.80 External closing pair is C11-G10	-1.8			Stack -1.80 External closing pair is U11-A10	-1.8
Stack -0.50 External closing pair is A12-U9	-0.5			Stack -2.10 External closing pair is G12-C9	-2.1
Stack -1.90 External closing pair is G13-U8	-1.9			Stack -0.90 External closing pair is U13-A8	-0.9
Stack -2.30 External closing pair is G14-C7	-2.3			Stack -1.80 External closing pair is U14-A7	-1.8
Stack -2.10 External closing pair is A15-U6	-2.1			Helix -17.30 11 base pairs
Helix -17.30 11 base pairs				Interior loop +0.80 External closing pair is G15-C6	0.8
Interior loop +0.80 External closing pair is C16-G5	0.8			Stack -1.70 External closing pair is A17-U4	-1.7
Stack -2.00 External closing pair is C18-G3	-2			Stack -3.40 External closing pair is G18-C3	-3.4
Stack -1.40 External closing pair is G19-C2	-1.4			Stack -2.90 External closing pair is C19-G2	-2.9
Helix -3.40 3 base pairs				Helix -8.00 4 base pairs
External loop +3.30 Closing pair is G20-U1	3.3			External loop +2.40 Closing pair is C20-G1	2.4
--------------------------------------------------------------------------------	-------------------			--------------------------------------------------------------------------------	-------------------
Dimer 57	Dimer 57			Dimer 57	Dimer 57
ΔG = -16.8 kcal/mol ΔH = -110.5 kcal/mol ΔS = -302.1 e.u. Tm = 64.0°C	ΔG = -16.8 kcal/mol			ΔG = -16.8 kcal/mol ΔH = -110.5 kcal/mol ΔS = -302.1 e.u. Tm = 64.0°C	ΔG = -16.8 kcal/mol
Structural element δδG Information	δδG			Structural element δδG Information	δδG
External loop -1.60 5 ss bases & 1 closing helices	-1.6	-1.6		External loop -0.30 5 ss bases & 1 closing helices	-0.3	-0.3
Stack -1.70 External closing pair is C2-G19	-1.7	-1.7		Stack -0.90 External closing pair is A2-U19	-0.9	-0.9
Stack -1.80 External closing pair is U3-A18	-1.8	-1.8		Stack -1.70 External closing pair is A3-U18	-1.7	-1.7
Stack -3.40 External closing pair is G4-C17	-3.4	-3.4		Stack -2.90 External closing pair is G4-C17	-2.9	-2.9
Helix -6.90 4 base pairs		-8.5		Helix -5.50 4 base pairs		-5.8
Interior loop +0.80 External closing pair is C5-G16	0.8			Interior loop +0.80 External closing pair is G5-C16	0.8
Stack -1.70 External closing pair is C7-G14	-1.7			Stack -3.40 External closing pair is G7-C14	-3.4
Stack -1.10 External closing pair is U8-A13	-1.1			Stack -1.80 External closing pair is C8-G13	-1.8
Helix -2.80 3 base pairs				Stack -1.00 External closing pair is A9-U12	-1
Interior loop +0.80 External closing pair is A9-U12	0.8			Helix -6.20 4 base pairs
Stack -1.00 External closing pair is G11-U10	-1			Interior loop +0.80 External closing pair is U10-G11	0.8
Stack -1.80 External closing pair is U12-A9	-1.8			Stack -1.10 External closing pair is U12-A9	-1.1
Stack -3.40 External closing pair is G13-C8	-3.4			Stack -1.70 External closing pair is A13-U8	-1.7
Helix -6.20 4 base pairs				Helix -2.80 3 base pairs
Interior loop +0.80 External closing pair is C14-G7	0.8			Interior loop +0.80 External closing pair is G14-C7	0.8
Stack -2.90 External closing pair is C16-G5	-2.9			Stack -3.40 External closing pair is G16-C5	-3.4
Stack -1.70 External closing pair is C17-G4	-1.7			Stack -1.80 External closing pair is C17-G4	-1.8
Stack -0.90 External closing pair is U18-A3	-0.9			Stack -1.70 External closing pair is A18-U3	-1.7
Helix -5.50 4 base pairs				Helix -6.90 4 base pairs
External loop +3.80 Closing pair is U19-A2	3.8			External loop +2.50 Closing pair is G19-C2	2.5
--------------------------------------------------------------------------------	-------------------			--------------------------------------------------------------------------------	-------------------
Dimer 58	Dimer 58			Dimer 58	Dimer 58
ΔG = -14.2 kcal/mol ΔH = -100.3 kcal/mol ΔS = -277.6 e.u. Tm = 57.6°C	ΔG = -14.2 kcal/mol			ΔG = -14.2 kcal/mol ΔH = -100.3 kcal/mol ΔS = -277.6 e.u. Tm = 57.6°C	ΔG = -14.2 kcal/mol
Structural element δδG Information	δδG			Structural element δδG Information	δδG
External loop -0.80 5 ss bases & 1 closing helices	-0.8	-0.8		External loop -0.30 6 ss bases & 1 closing helices	-0.3	-0.3
Stack -1.80 External closing pair is U1-A18	-1.8	-1.8		Stack -0.90 External closing pair is A2-U17	-0.9	-0.9
Stack -3.40 External closing pair is G2-C17	-3.4	-3.4		Stack -1.70 External closing pair is A3-U16	-1.7	-1.7
Helix -5.20 3 base pairs				Stack -2.90 External closing pair is G4-C15	-2.9	-2.9
Interior loop +0.80 External closing pair is C3-G16	0.8	0.8		Helix -5.50 4 base pairs		-5.8
Stack -1.70 External closing pair is C5-G14	-1.7	-5.2		Interior loop +0.80 External closing pair is G5-C14	0.8
Stack -1.10 External closing pair is U6-A13	-1.1			Stack -3.40 External closing pair is G7-C12	-3.4
Helix -2.80 3 base pairs				Stack -1.80 External closing pair is C8-G11	-1.8
Interior loop +0.80 External closing pair is A7-U12	0.8			Stack -0.90 External closing pair is A9-U10	-0.9
Stack -0.90 External closing pair is A9-U10	-0.9			Helix -6.10 4 base pairs
Stack -1.80 External closing pair is U10-A9	-1.8			Interior loop +0.80 External closing pair is U10-A9	0.8
Stack -3.40 External closing pair is G11-C8	-3.4			Stack -1.10 External closing pair is U12-A7	-1.1
Helix -6.10 4 base pairs				Stack -1.70 External closing pair is A13-U6	-1.7
Interior loop +0.80 External closing pair is C12-G7	0.8			Helix -2.80 3 base pairs
Stack -2.90 External closing pair is C14-G5	-2.9			Interior loop +0.80 External closing pair is G14-C5	0.8
Stack -1.70 External closing pair is C15-G4	-1.7			Stack -3.40 External closing pair is G16-C3	-3.4
Stack -0.90 External closing pair is U16-A3	-0.9			Stack -1.80 External closing pair is C17-G2	-1.8
Helix -5.50 4 base pairs				Helix -5.20 3 base pairs
External loop +3.80 Closing pair is U17-A2	3.8			External loop +3.30 Closing pair is A18-U1	3.3
--------------------------------------------------------------------------------	-------------------			--------------------------------------------------------------------------------	-------------------
Dimer 59	Dimer 59			Dimer 59	Dimer 59
ΔG = -22.7 kcal/mol ΔH = -147.0 kcal/mol ΔS = -400.8 e.u. Tm = 71.6°C	ΔG = -22.7 kcal/mol			ΔG = -22.7 kcal/mol ΔH = -147.0 kcal/mol ΔS = -400.8 e.u. Tm = 71.6°C	ΔG = -22.7 kcal/mol
Structural element δδG Information	δδG			Structural element δδG Information	δδG
External loop -0.50 3 ss bases & 1 closing helices	-0.5	-0.5		External loop -1.10 5 ss bases & 1 closing helices	-1.1	-1.1
Stack -1.80 External closing pair is U1-A19	-1.8	-1.8		Stack -3.40 External closing pair is G2-C17	-3.4	-3.4
Stack -2.30 External closing pair is G2-C18	-2.3	-2.3		Stack -1.80 External closing pair is C3-G16	-1.8	-1.8
Stack -1.70 External closing pair is A3-U17	-1.7	-1.7		Stack -1.70 External closing pair is A4-U15	-1.7	-1.7
Stack -2.10 External closing pair is G4-C16	-2.1	-2.1		Stack -2.90 External closing pair is G5-C14	-2.9	-8
Stack -0.20 External closing pair is U5-G15	-0.2	-8.4		Helix -9.80 5 base pairs
Helix -8.10 6 base pairs				Interior loop +0.80 External closing pair is G6-C13	0.8
Bulge loop +1.80 External closing pair is G6-U14	1.8			Stack -2.10 External closing pair is G8-U11	-2.1
Stack -2.90 External closing pair is C7-G12	-2.9			Stack -2.90 External closing pair is C9-G10	-2.9
Stack -2.00 External closing pair is C8-G11	-2			Helix -5.00 3 base pairs
Stack -2.90 External closing pair is G9-C10	-2.9			Bulge loop +1.90 External closing pair is C10-G9	1.9
Stack -2.10 External closing pair is G10-C9	-2.1			Stack -2.90 External closing pair is G12-C8	-2.9
Helix -9.90 5 base pairs				Stack -2.10 External closing pair is G13-C7	-2.1
Interior loop +0.80 External closing pair is U11-G8	0.8			Stack -0.20 External closing pair is U14-G6	-0.2
Stack -2.90 External closing pair is C13-G6	-2.9			Stack -2.10 External closing pair is G15-U5	-2.1
Stack -1.70 External closing pair is C14-G5	-1.7			Stack -1.70 External closing pair is C16-G4	-1.7
Stack -1.80 External closing pair is U15-A4	-1.8			Stack -2.30 External closing pair is U17-A3	-2.3
Stack -3.40 External closing pair is G16-C3	-3.4			Stack -1.80 External closing pair is C18-G2	-1.8
Helix -9.80 5 base pairs				Helix -13.10 8 base pairs
External loop +3.00 Closing pair is C17-G2	3			External loop +3.60 Closing pair is A19-U1	3.6
--------------------------------------------------------------------------------	-------------------			--------------------------------------------------------------------------------	-------------------
Dimer 60	Dimer 60			Dimer 60	Dimer 60
ΔG = -19.2 kcal/mol ΔH = -134.1 kcal/mol ΔS = -370.5 e.u. Tm = 65.4°C	ΔG = -19.2 kcal/mol			ΔG = -19.2 kcal/mol ΔH = -134.1 kcal/mol ΔS = -370.5 e.u. Tm = 65.4°C	ΔG = -19.2 kcal/mol
Structural element δδG Information	δδG			Structural element δδG Information	δδG
External loop -1.20 2 ss bases & 1 closing helices	-1.2	-1.2		External loop -0.40 6 ss bases & 1 closing helices	-0.4	-0.4
Stack -3.40 External closing pair is G1-C21	-3.4	-3.4		Stack -2.10 External closing pair is A3-U18	-2.1	-2.1
Stack -1.70 External closing pair is C2-G20	-1.7	-1.7		Stack -2.00 External closing pair is C4-G17	-2	-2
Stack -1.80 External closing pair is U3-A19	-1.8	-1.8		Stack -1.40 External closing pair is G5-C16	-1.4	-4.5
Stack -3.40 External closing pair is G4-C18	-3.4	-3.4		Stack -1.10 External closing pair is G6-U15	-1.1
Helix -10.30 5 base pairs		-11.5		Stack -0.90 External closing pair is A7-U14	-0.9
Interior loop +2.20 External closing pair is C5-G17	2.2			Stack -0.90 External closing pair is A8-U13	-0.9
Stack -2.90 External closing pair is G10-C11	-2.9			Stack -2.30 External closing pair is U9-A12	-2.3
Stack -2.30 External closing pair is G11-C10	-2.3			Stack -2.90 External closing pair is C10-G11	-2.9
Stack -0.90 External closing pair is A12-U9	-0.9			Helix -13.60 9 base pairs
Stack -0.90 External closing pair is U13-A8	-0.9			Interior loop +2.20 External closing pair is C11-G10	2.2
Stack -1.10 External closing pair is U14-A7	-1.1			Stack -3.40 External closing pair is G17-C5	-3.4
Stack -1.40 External closing pair is U15-G6	-1.4			Stack -1.80 External closing pair is C18-G4	-1.8
Stack -2.00 External closing pair is C16-G5	-2			Stack -1.70 External closing pair is A19-U3	-1.7
Stack -2.10 External closing pair is G17-C4	-2.1			Stack -3.40 External closing pair is G20-C2	-3.4
Helix -13.60 9 base pairs				Helix -10.30 5 base pairs
External loop +3.70 Closing pair is U18-A3	3.7			External loop +2.90 Closing pair is C21-G1	2.9
--------------------------------------------------------------------------------	-------------------			--------------------------------------------------------------------------------	-------------------
Dimer 61	Dimer 61			Dimer 61	Dimer 61
ΔG = -18.6 kcal/mol ΔH = -138.8 kcal/mol ΔS = -387.6 e.u. Tm = 62.8°C	ΔG = -18.6 kcal/mol			ΔG = -18.6 kcal/mol ΔH = -138.8 kcal/mol ΔS = -387.6 e.u. Tm = 62.8°C	ΔG = -18.6 kcal/mol
Structural element δδG Information	δδG			Structural element δδG Information	δδG
External loop -1.30 2 ss bases & 1 closing helices	-1.3	-1.3		External loop -0.80 2 ss bases & 1 closing helices	-0.8	-0.8
Stack -1.80 External closing pair is C1-G21	-1.8	-1.8		Stack -2.30 External closing pair is G2-C19	-2.3	-2.3
Helix -1.80 2 base pairs				Stack -1.70 External closing pair is A3-U18	-1.7	-1.7
Interior loop +0.80 External closing pair is A2-U20	0.8	0.8		Helix -4.00 3 base pairs
Stack -1.80 External closing pair is C4-G18	-1.8	-1.8		Bulge loop +1.60 External closing pair is G4-C17	1.6	1.6
Stack -1.70 External closing pair is A5-U17	-1.7	-4.1		Stack -2.10 External closing pair is A6-U16	-2.1	-3.2
Stack -1.40 External closing pair is G6-C16	-1.4			Stack -2.90 External closing pair is C7-G15	-2.9
Stack -2.10 External closing pair is G7-U15	-2.1			Stack -1.20 External closing pair is C8-G14	-1.2
Stack -1.80 External closing pair is C8-G14	-1.8			Stack -2.10 External closing pair is G9-U13	-2.1
Stack -0.90 External closing pair is A9-U13	-0.9			Helix -8.30 5 base pairs
Helix -9.70 7 base pairs				Interior loop +0.80 External closing pair is C10-G12	0.8
Interior loop +0.80 External closing pair is U10-A12	0.8			Stack -0.90 External closing pair is A12-U10	-0.9
Stack -2.10 External closing pair is G12-C10	-2.1			Stack -1.80 External closing pair is U13-A9	-1.8
Stack -1.20 External closing pair is U13-G9	-1.2			Stack -2.10 External closing pair is G14-C8	-2.1
Stack -2.90 External closing pair is G14-C8	-2.9			Stack -1.40 External closing pair is U15-G7	-1.4
Stack -2.10 External closing pair is G15-C7	-2.1			Stack -1.70 External closing pair is C16-G6	-1.7
Helix -8.30 5 base pairs				Stack -1.80 External closing pair is U17-A5	-1.8
Bulge loop +1.60 External closing pair is U16-A6	1.6			Helix -9.70 7 base pairs
Stack -1.70 External closing pair is C17-G4	-1.7			Interior loop +0.80 External closing pair is G18-C4	0.8
Stack -2.30 External closing pair is U18-A3	-2.3			Stack -1.80 External closing pair is U20-A2	-1.8
Helix -4.00 3 base pairs				Helix -1.80 2 base pairs
External loop +3.30 Closing pair is C19-G2	3.3			External loop +2.80 Closing pair is G21-C1	2.8
--------------------------------------------------------------------------------	-------------------			--------------------------------------------------------------------------------	-------------------
Dimer 62	Dimer 62			Dimer 62	Dimer 62
ΔG = -21.1 kcal/mol ΔH = -151.3 kcal/mol ΔS = -419.8 e.u. Tm = 66.5°C	ΔG = -21.1 kcal/mol			ΔG = -21.1 kcal/mol ΔH = -151.3 kcal/mol ΔS = -419.8 e.u. Tm = 66.5°C	ΔG = -21.1 kcal/mol
Structural element δδG Information	δδG			Structural element δδG Information	δδG
External loop -1.20 2 ss bases & 1 closing helices	-1.2	-1.2		External loop -1.10 3 ss bases & 1 closing helices	-1.1	-1.1
Stack -1.40 External closing pair is G1-C20	-1.4	-1.4		Stack -2.90 External closing pair is C1-G19	-2.9	-2.9
Stack -1.10 External closing pair is G2-U19	-1.1	-1.1		Stack -2.90 External closing pair is C2-G18	-2.9	-2.9
Stack -1.70 External closing pair is A3-U18	-1.7	-1.7		Helix -5.80 3 base pairs
Helix -4.20 4 base pairs				Interior loop +0.80 External closing pair is C3-G17	0.8	0.8
Bulge loop +1.00 External closing pair is G4-C17	1	1		Stack -2.10 External closing pair is G5-C15	-2.1	-6.1
Stack -2.90 External closing pair is G5-C15	-2.9	-4.4		Stack -1.80 External closing pair is U6-A14	-1.8
Stack -2.90 External closing pair is G6-C14	-2.9			Stack -3.40 External closing pair is G7-C13	-3.4
Stack -2.10 External closing pair is G7-C13	-2.1			Helix -7.30 4 base pairs
Stack -1.40 External closing pair is U8-G12	-1.4			Interior loop +1.90 External closing pair is C8-G12	1.9
Helix -9.30 5 base pairs				Stack -1.40 External closing pair is G11-C9	-1.4
Interior loop +1.90 External closing pair is C9-G11	1.9			Stack -2.10 External closing pair is G12-U8	-2.1
Stack -3.40 External closing pair is G12-C8	-3.4			Stack -2.90 External closing pair is C13-G7	-2.9
Stack -1.80 External closing pair is C13-G7	-1.8			Stack -2.90 External closing pair is C14-G6	-2.9
Stack -2.10 External closing pair is A14-U6	-2.1			Helix -9.30 5 base pairs
Helix -7.30 4 base pairs				Bulge loop +1.00 External closing pair is C15-G5	1
Interior loop +0.80 External closing pair is C15-G5	0.8			Stack -1.70 External closing pair is C17-G4	-1.7
Stack -2.90 External closing pair is G17-C3	-2.9			Stack -1.10 External closing pair is U18-A3	-1.1
Stack -2.90 External closing pair is G18-C2	-2.9			Stack -1.40 External closing pair is U19-G2	-1.4
Helix -5.80 3 base pairs				Helix -4.20 4 base pairs
External loop +3.00 Closing pair is G19-C1	3			External loop +2.90 Closing pair is C20-G1	2.9
--------------------------------------------------------------------------------	-------------------			--------------------------------------------------------------------------------	-------------------
Dimer 63	Dimer 63			Dimer 63	Dimer 63
ΔG = -20.6 kcal/mol ΔH = -115.3 kcal/mol ΔS = -305.3 e.u. Tm = 75.2°C	ΔG = -20.6 kcal/mol			ΔG = -20.6 kcal/mol ΔH = -115.3 kcal/mol ΔS = -305.3 e.u. Tm = 75.2°C	ΔG = -20.6 kcal/mol
Structural element δδG Information	δδG			Structural element δδG Information	δδG
External loop -0.30 2 ss bases & 1 closing helices	-0.3	-0.3		External loop -0.70 3 ss bases & 1 closing helices	-0.7	-0.7
Stack -1.90 External closing pair is C3-G20	-1.9	-1.9		Stack -2.90 External closing pair is C2-G20	-2.9	-2.9
Stack -0.40 External closing pair is U4-G19	-0.4	-0.4		Stack -2.90 External closing pair is C3-G19	-2.9	-2.9
Stack -1.20 External closing pair is U5-G18	-1.2	-2.6		Helix -5.80 3 base pairs
Stack -3.40 External closing pair is G6-C17	-3.4			Bulge loop +1.90 External closing pair is C4-G18	1.9	1.9
Stack -2.90 External closing pair is C7-G16	-2.9			Stack -2.90 External closing pair is G6-C17	-2.9	-4.6
Helix -9.80 6 base pairs				Stack -2.90 External closing pair is G7-C16	-2.9
Interior loop +0.80 External closing pair is C8-G15	0.8			Stack -3.40 External closing pair is G8-C15	-3.4
Stack -1.20 External closing pair is U10-G13	-1.2			Stack -1.20 External closing pair is C9-G14	-1.2
Helix -1.20 2 base pairs				Helix -10.40 5 base pairs
Interior loop +0.80 External closing pair is G11-C12	0.8			Interior loop +0.80 External closing pair is G10-U13	0.8
Stack -1.20 External closing pair is U13-G10	-1.2			Stack -1.20 External closing pair is C12-G11	-1.2
Stack -3.40 External closing pair is G14-C9	-3.4			Helix -1.20 2 base pairs
Stack -2.90 External closing pair is C15-G8	-2.9			Interior loop +0.80 External closing pair is G13-U10	0.8
Stack -2.90 External closing pair is C16-G7	-2.9			Stack -2.90 External closing pair is G15-C8	-2.9
Helix -10.40 5 base pairs				Stack -3.40 External closing pair is G16-C7	-3.4
Bulge loop +1.90 External closing pair is C17-G6	1.9			Stack -1.20 External closing pair is C17-G6	-1.2
Stack -2.90 External closing pair is G18-C4	-2.9			Stack -0.40 External closing pair is G18-U5	-0.4
Stack -2.90 External closing pair is G19-C3	-2.9			Stack -1.90 External closing pair is G19-U4	-1.9
Helix -5.80 3 base pairs				Helix -9.80 6 base pairs
External loop +3.40 Closing pair is G20-C2	3.4			External loop +3.80 Closing pair is G20-C3	3.8
--------------------------------------------------------------------------------	-------------------			--------------------------------------------------------------------------------	-------------------
Dimer 64	Dimer 64			Dimer 64	Dimer 64
ΔG = -17.1 kcal/mol ΔH = -135.7 kcal/mol ΔS = -382.4 e.u. Tm = 59.4°C	ΔG = -17.1 kcal/mol			ΔG = -17.1 kcal/mol ΔH = -135.7 kcal/mol ΔS = -382.4 e.u. Tm = 59.4°C	ΔG = -17.1 kcal/mol
Structural element δδG Information	δδG			Structural element δδG Information	δδG
External loop -0.40 2 ss bases & 1 closing helices	-0.4	-0.4		External loop -0.60 4 ss bases & 1 closing helices	-0.6	-0.6
Stack -1.70 External closing pair is C1-G19	-1.7	-1.7		Stack -1.80 External closing pair is U2-A19	-1.8	-1.8
Stack -1.80 External closing pair is U2-A18	-1.8	-1.8		Stack -2.30 External closing pair is G3-C18	-2.3	-2.3
Helix -3.50 3 base pairs				Stack -2.10 External closing pair is A4-U17	-2.1	-2.1
Interior loop +0.80 External closing pair is G3-C17	0.8	0.8		Stack -2.90 External closing pair is C5-G16	-2.9	-6.8
Stack -1.80 External closing pair is C5-G15	-1.8	-3.1		Stack -1.70 External closing pair is C6-G15	-1.7
Stack -0.90 External closing pair is A6-U14	-0.9			Stack -1.10 External closing pair is U7-A14	-1.1
Stack -0.90 External closing pair is A7-U13	-0.9			Stack -0.90 External closing pair is A8-U13	-0.9
Stack -0.90 External closing pair is U8-A12	-0.9			Helix -12.80 8 base pairs
Helix -4.50 5 base pairs				Bulge loop +2.10 External closing pair is U9-A12	2.1
Bulge loop +1.60 External closing pair is U9-A11	1.6			Stack -2.30 External closing pair is G10-C10	-2.3
Stack -1.80 External closing pair is C11-G10	-1.8			Stack -0.90 External closing pair is A11-U9	-0.9
Stack -0.90 External closing pair is A12-U9	-0.9			Stack -0.90 External closing pair is A12-U8	-0.9
Stack -1.10 External closing pair is U13-A8	-1.1			Stack -0.90 External closing pair is U13-A7	-0.9
Stack -1.70 External closing pair is A14-U7	-1.7			Stack -1.80 External closing pair is U14-A6	-1.8
Stack -2.90 External closing pair is G15-C6	-2.9			Helix -6.80 6 base pairs
Stack -2.10 External closing pair is G16-C5	-2.1			Interior loop +0.80 External closing pair is G15-C5	0.8
Stack -2.30 External closing pair is U17-A4	-2.3			Stack -1.80 External closing pair is C17-G3	-1.8
Stack -1.80 External closing pair is C18-G3	-1.8			Stack -1.70 External closing pair is A18-U2	-1.7
Helix -14.60 9 base pairs				Helix -3.50 3 base pairs
External loop +3.50 Closing pair is A19-U2	3.5			External loop +3.70 Closing pair is G19-C1	3.7
--------------------------------------------------------------------------------	-------------------			--------------------------------------------------------------------------------	-------------------
Dimer 65	Dimer 65			Dimer 65	Dimer 65
ΔG = -21.3 kcal/mol ΔH = -152.2 kcal/mol ΔS = -422.1 e.u. Tm = 66.8°C	ΔG = -21.3 kcal/mol			ΔG = -21.3 kcal/mol ΔH = -152.2 kcal/mol ΔS = -422.1 e.u. Tm = 66.8°C	ΔG = -21.3 kcal/mol
Structural element δδG Information	δδG			Structural element δδG Information	δδG
External loop -1.10 1 ss bases & 1 closing helices	-1.1	-1.1		External loop -0.70 4 ss bases & 1 closing helices	-0.7	-0.7
Stack -2.90 External closing pair is C1-G21	-2.9	-2.9		Stack -1.00 External closing pair is G2-U19	-1	-1
Helix -2.90 2 base pairs				Stack -1.10 External closing pair is U3-A18	-1.1	-1.1
Interior loop +1.30 External closing pair is C2-G20	1.3	1.3		Stack -0.90 External closing pair is A4-U17	-0.9	-0.9
Stack -1.00 External closing pair is G4-U17	-1	-1		Stack -2.10 External closing pair is A5-U16	-2.1	-3.7
Stack -1.80 External closing pair is U5-A16	-1.8	-3.7		Stack -1.80 External closing pair is C6-G15	-1.8
Stack -2.90 External closing pair is G6-C15	-2.9			Stack -1.70 External closing pair is A7-U14	-1.7
Stack -1.40 External closing pair is G7-C14	-1.4			Stack -3.40 External closing pair is G8-C13	-3.4
Stack -1.90 External closing pair is G8-U13	-1.9			Stack -1.80 External closing pair is C9-G12	-1.8
Helix -9.00 6 base pairs				Helix -13.80 9 base pairs
Interior loop +0.80 External closing pair is G9-C12	0.8			Interior loop +0.80 External closing pair is A10-U11	0.8
Stack -1.80 External closing pair is U11-A10	-1.8			Stack -1.90 External closing pair is C12-G9	-1.9
Stack -3.40 External closing pair is G12-C9	-3.4			Stack -1.40 External closing pair is U13-G8	-1.4
Stack -1.70 External closing pair is C13-G8	-1.7			Stack -2.90 External closing pair is C14-G7	-2.9
Stack -1.80 External closing pair is U14-A7	-1.8			Stack -1.80 External closing pair is C15-G6	-1.8
Stack -2.10 External closing pair is G15-C6	-2.1			Stack -1.00 External closing pair is A16-U5	-1
Stack -0.90 External closing pair is U16-A5	-0.9			Helix -9.00 6 base pairs
Stack -1.10 External closing pair is U17-A4	-1.1			Interior loop +1.30 External closing pair is U17-G4	1.3
Stack -1.00 External closing pair is A18-U3	-1			Stack -2.90 External closing pair is G20-C2	-2.9
Helix -13.80 9 base pairs				Helix -2.90 2 base pairs
External loop +3.40 Closing pair is U19-G2	3.4			External loop +3.00 Closing pair is G21-C1	3
--------------------------------------------------------------------------------	-------------------			--------------------------------------------------------------------------------	-------------------
Dimer 66	Dimer 66			Dimer 66	Dimer 66
ΔG = -24.9 kcal/mol ΔH = -158.1 kcal/mol ΔS = -429.5 e.u. Tm = 74.2°C	ΔG = -24.9 kcal/mol			ΔG = -24.9 kcal/mol ΔH = -158.1 kcal/mol ΔS = -429.5 e.u. Tm = 74.2°C	ΔG = -24.9 kcal/mol
Structural element δδG Information	δδG			Structural element δδG Information	δδG
External loop -0.40 1 ss bases & 1 closing helices	-0.4	-0.4		External loop -0.30 3 ss bases & 1 closing helices	-0.3	-0.3
Stack -2.90 External closing pair is C1-G20	-2.9	-2.9		Stack -1.70 External closing pair is A2-U20	-1.7	-1.7
Stack -1.80 External closing pair is C2-G19	-1.8	-1.8		Stack -3.40 External closing pair is G3-C19	-3.4	-3.4
Stack -0.90 External closing pair is A3-U18	-0.9	-0.9		Stack -1.80 External closing pair is C4-G18	-1.8	-1.8
Stack -0.90 External closing pair is A4-U17	-0.9	-0.9		Stack -1.70 External closing pair is A5-U17	-1.7	-7.2
Stack -1.10 External closing pair is U5-A16	-1.1	-6.9		Stack -3.40 External closing pair is G6-C16	-3.4
Stack -0.90 External closing pair is A6-U15	-0.9			Stack -1.80 External closing pair is C7-G15	-1.8
Stack -0.90 External closing pair is U7-A14	-0.9			Stack -2.10 External closing pair is A8-U14	-2.1
Helix -9.40 8 base pairs				Stack -1.80 External closing pair is C9-G13	-1.8
Interior loop +0.50 External closing pair is U8-A13	0.5			Stack -1.70 External closing pair is A10-U12	-1.7
Stack -1.70 External closing pair is C11-G11	-1.7			Helix -19.40 10 base pairs
Stack -1.80 External closing pair is U12-A10	-1.8			Interior loop +0.50 External closing pair is G11-C11	0.5
Stack -2.10 External closing pair is G13-C9	-2.1			Stack -0.90 External closing pair is A13-U8	-0.9
Stack -1.80 External closing pair is U14-A8	-1.8			Stack -0.90 External closing pair is A14-U7	-0.9
Stack -3.40 External closing pair is G15-C7	-3.4			Stack -1.10 External closing pair is U15-A6	-1.1
Stack -1.70 External closing pair is C16-G6	-1.7			Stack -0.90 External closing pair is A16-U5	-0.9
Stack -1.80 External closing pair is U17-A5	-1.8			Stack -0.90 External closing pair is U17-A4	-0.9
Stack -3.40 External closing pair is G18-C4	-3.4			Stack -1.80 External closing pair is U18-A3	-1.8
Stack -1.70 External closing pair is C19-G3	-1.7			Stack -2.90 External closing pair is G19-C2	-2.9
Helix -19.40 10 base pairs				Helix -9.40 8 base pairs
External loop +3.80 Closing pair is U20-A2	3.8			External loop +3.70 Closing pair is G20-C1	3.7
--------------------------------------------------------------------------------	-------------------			--------------------------------------------------------------------------------	-------------------
Dimer 67	Dimer 67			Dimer 67	Dimer 67
ΔG = -23.7 kcal/mol ΔH = -146.0 kcal/mol ΔS = -394.3 e.u. Tm = 74.5°C	ΔG = -23.7 kcal/mol			ΔG = -23.7 kcal/mol ΔH = -146.0 kcal/mol ΔS = -394.3 e.u. Tm = 74.5°C	ΔG = -23.7 kcal/mol
Structural element δδG Information	δδG			Structural element δδG Information	δδG
External loop -1.30 2 ss bases & 1 closing helices	-1.3	-1.3		External loop -0.80 2 ss bases & 1 closing helices	-0.8	-0.8
Stack -1.20 External closing pair is C1-G20	-1.2	-1.2		Stack -0.80 External closing pair is U1-G20	-0.8	-0.8
Stack -0.40 External closing pair is G2-U19	-0.4	-0.4		Stack -1.70 External closing pair is A2-U19	-1.7	-1.7
Stack -2.10 External closing pair is G3-U18	-2.1	-2.1		Stack -2.90 External closing pair is G3-C18	-2.9	-2.9
Stack -1.80 External closing pair is C4-G17	-1.8	-1.8		Stack -2.10 External closing pair is G4-C17	-2.1	-2.1
Stack -0.90 External closing pair is A5-U16	-0.9	-6.8		Stack -0.80 External closing pair is U5-G16	-0.8	-8.3
Stack -2.10 External closing pair is A6-U15	-2.1			Stack -1.70 External closing pair is A6-U15	-1.7
Stack -1.80 External closing pair is C7-G14	-1.8			Stack -2.10 External closing pair is G7-C14	-2.1
Helix -10.30 8 base pairs				Stack -0.90 External closing pair is U8-A13	-0.9
Interior loop +0.80 External closing pair is A8-U13	0.8			Stack -0.90 External closing pair is U9-A12	-0.9
Stack -2.30 External closing pair is G10-C11	-2.3			Stack -2.30 External closing pair is U10-A11	-2.3
Stack -0.90 External closing pair is A11-U10	-0.9			Helix -16.20 11 base pairs
Stack -0.90 External closing pair is A12-U9	-0.9			Interior loop +0.80 External closing pair is C11-G10	0.8
Stack -2.10 External closing pair is A13-U8	-2.1			Stack -1.80 External closing pair is U13-A8	-1.8
Stack -1.70 External closing pair is C14-G7	-1.7			Stack -2.10 External closing pair is G14-C7	-2.1
Stack -0.80 External closing pair is U15-A6	-0.8			Stack -0.90 External closing pair is U15-A6	-0.9
Stack -2.10 External closing pair is G16-U5	-2.1			Stack -1.80 External closing pair is U16-A5	-1.8
Stack -2.90 External closing pair is C17-G4	-2.9			Stack -2.10 External closing pair is G17-C4	-2.1
Stack -1.70 External closing pair is C18-G3	-1.7			Stack -0.40 External closing pair is U18-G3	-0.4
Stack -0.80 External closing pair is U19-A2	-0.8			Stack -1.20 External closing pair is U19-G2	-1.2
Helix -16.20 11 base pairs				Helix -10.30 8 base pairs
External loop +3.30 Closing pair is G20-U1	3.3			External loop +2.80 Closing pair is G20-C1	2.8
--------------------------------------------------------------------------------	-------------------			--------------------------------------------------------------------------------	-------------------
Dimer 68	Dimer 68			Dimer 68	Dimer 68
ΔG = -21.9 kcal/mol ΔH = -159.9 kcal/mol ΔS = -444.9 e.u. Tm = 66.6°C	ΔG = -21.9 kcal/mol			ΔG = -21.9 kcal/mol ΔH = -159.9 kcal/mol ΔS = -444.9 e.u. Tm = 66.6°C	ΔG = -21.9 kcal/mol
Structural element δδG Information	δδG			Structural element δδG Information	δδG
External loop -0.70 2 ss bases & 1 closing helices	-0.7	-0.7		External loop -1.20 5 ss bases & 1 closing helices	-1.2	-1.2
Stack -1.70 External closing pair is A1-U21	-1.7	-1.7		Stack -2.10 External closing pair is G2-C18	-2.1	-2.1
Stack -2.10 External closing pair is G2-C20	-2.1	-2.1		Stack -1.80 External closing pair is U3-A17	-1.8	-1.8
Stack -0.90 External closing pair is U3-A19	-0.9	-0.9		Stack -3.40 External closing pair is G4-C16	-3.4	-3.4
Stack -0.90 External closing pair is U4-A18	-0.9	-0.9		Stack -1.80 External closing pair is C5-G15	-1.8	-8.5
Stack -0.90 External closing pair is U5-A17	-0.9	-6.3		Stack -0.90 External closing pair is A6-U14	-0.9
Stack -1.80 External closing pair is U6-A16	-1.8			Helix -10.00 6 base pairs
Stack -3.40 External closing pair is G7-C15	-3.4			Bulge loop +3.10 External closing pair is A7-U13	3.1
Stack -1.80 External closing pair is C8-G14	-1.8			Stack -1.70 External closing pair is C10-G12	-1.7
Stack -0.90 External closing pair is A9-U13	-0.9			Stack -1.10 External closing pair is U11-A11	-1.1
Stack -1.10 External closing pair is U10-A12	-1.1			Stack -0.90 External closing pair is A12-U10	-0.9
Stack -1.70 External closing pair is A11-U11	-1.7			Stack -1.80 External closing pair is U13-A9	-1.8
Helix -17.20 12 base pairs				Stack -3.40 External closing pair is G14-C8	-3.4
Bulge loop +3.10 External closing pair is G12-C10	3.1			Stack -1.80 External closing pair is C15-G7	-1.8
Stack -0.90 External closing pair is U13-A7	-0.9			Stack -0.90 External closing pair is A16-U6	-0.9
Stack -1.80 External closing pair is U14-A6	-1.8			Stack -0.90 External closing pair is A17-U5	-0.9
Stack -3.40 External closing pair is G15-C5	-3.4			Stack -0.90 External closing pair is A18-U4	-0.9
Stack -1.80 External closing pair is C16-G4	-1.8			Stack -2.10 External closing pair is A19-U3	-2.1
Stack -2.10 External closing pair is A17-U3	-2.1			Stack -1.70 External closing pair is C20-G2	-1.7
Helix -10.00 6 base pairs				Helix -17.20 12 base pairs
External loop +2.90 Closing pair is C18-G2	2.9			External loop +3.40 Closing pair is U21-A1	3.4
--------------------------------------------------------------------------------	-------------------			--------------------------------------------------------------------------------	-------------------
Dimer 69	Dimer 69			Dimer 69	Dimer 69
ΔG = -19.9 kcal/mol ΔH = -139.6 kcal/mol ΔS = -385.9 e.u. Tm = 66.0°C	ΔG = -19.9 kcal/mol			ΔG = -19.9 kcal/mol ΔH = -139.6 kcal/mol ΔS = -385.9 e.u. Tm = 66.0°C	ΔG = -19.9 kcal/mol
Structural element δδG Information	δδG			Structural element δδG Information	δδG
External loop -0.70 2 ss bases & 1 closing helices	-0.7	-0.7		External loop -0.70 6 ss bases & 1 closing helices	-0.7	-0.7
Stack -1.70 External closing pair is A1-U21	-1.7	-1.7		Stack -1.00 External closing pair is G2-U18	-1	-1
Stack -2.10 External closing pair is G2-C20	-2.1	-2.1		Stack -1.80 External closing pair is U3-A17	-1.8	-1.8
Stack -0.90 External closing pair is U3-A19	-0.9	-0.9		Stack -3.40 External closing pair is G4-C16	-3.4	-3.4
Stack -0.90 External closing pair is U4-A18	-0.9	-0.9		Stack -1.80 External closing pair is C5-G15	-1.8	-6.9
Stack -0.90 External closing pair is U5-A17	-0.9	-6.3		Stack -0.90 External closing pair is A6-U14	-0.9
Stack -1.80 External closing pair is U6-A16	-1.8			Stack -0.90 External closing pair is A7-U13	-0.9
Stack -3.40 External closing pair is G7-C15	-3.4			Stack -1.00 External closing pair is A8-U12	-1
Stack -1.80 External closing pair is C8-G14	-1.8			Stack -1.40 External closing pair is U9-G11	-1.4
Helix -13.50 9 base pairs				Helix -12.20 9 base pairs
Bulge loop +3.10 External closing pair is A9-U13	3.1			Bulge loop +3.10 External closing pair is C10-G10	3.1
Stack -1.40 External closing pair is G10-C10	-1.4			Stack -1.80 External closing pair is U13-A9	-1.8
Stack -1.00 External closing pair is G11-U9	-1			Stack -3.40 External closing pair is G14-C8	-3.4
Stack -0.90 External closing pair is U12-A8	-0.9			Stack -1.80 External closing pair is C15-G7	-1.8
Stack -0.90 External closing pair is U13-A7	-0.9			Stack -0.90 External closing pair is A16-U6	-0.9
Stack -1.80 External closing pair is U14-A6	-1.8			Stack -0.90 External closing pair is A17-U5	-0.9
Stack -3.40 External closing pair is G15-C5	-3.4			Stack -0.90 External closing pair is A18-U4	-0.9
Stack -1.80 External closing pair is C16-G4	-1.8			Stack -2.10 External closing pair is A19-U3	-2.1
Stack -1.00 External closing pair is A17-U3	-1			Stack -1.70 External closing pair is C20-G2	-1.7
Helix -12.20 9 base pairs				Helix -13.50 9 base pairs
External loop +3.40 Closing pair is U18-G2	3.4			External loop +3.40 Closing pair is U21-A1	3.4
--------------------------------------------------------------------------------	-------------------			--------------------------------------------------------------------------------	-------------------
Dimer 70	Dimer 70			Dimer 70	Dimer 70
ΔG = -20.1 kcal/mol ΔH = -142.1 kcal/mol ΔS = -393.4 e.u. Tm = 66.0°C	ΔG = -20.1 kcal/mol			ΔG = -20.1 kcal/mol ΔH = -142.1 kcal/mol ΔS = -393.4 e.u. Tm = 66.0°C	ΔG = -20.1 kcal/mol
Structural element δδG Information	δδG			Structural element δδG Information	δδG
External loop -0.70 2 ss bases & 1 closing helices	-0.7	-0.7		External loop -0.90 5 ss bases & 1 closing helices	-0.9	-0.9
Stack -1.70 External closing pair is A1-U21	-1.7	-1.7		Stack -1.00 External closing pair is G2-U18	-1	-1
Stack -2.10 External closing pair is G2-C20	-2.1	-2.1		Stack -1.80 External closing pair is U3-A17	-1.8	-1.8
Stack -0.90 External closing pair is U3-A19	-0.9	-0.9		Stack -3.40 External closing pair is G4-C16	-3.4	-3.4
Stack -0.90 External closing pair is U4-A18	-0.9	-0.9		Stack -1.80 External closing pair is C5-G15	-1.8	-7.1
Stack -0.90 External closing pair is U5-A17	-0.9	-6.3		Stack -0.90 External closing pair is A6-U14	-0.9
Stack -1.80 External closing pair is U6-A16	-1.8			Stack -0.90 External closing pair is A7-U13	-0.9
Stack -3.40 External closing pair is G7-C15	-3.4			Stack -1.00 External closing pair is A8-U12	-1
Stack -1.80 External closing pair is C8-G14	-1.8			Stack -1.40 External closing pair is U9-G11	-1.4
Helix -13.50 9 base pairs				Helix -12.20 9 base pairs
Bulge loop +3.10 External closing pair is A9-U13	3.1			Bulge loop +3.10 External closing pair is C10-G10	3.1
Stack -1.40 External closing pair is G10-C10	-1.4			Stack -1.80 External closing pair is U13-A9	-1.8
Stack -1.00 External closing pair is G11-U9	-1			Stack -3.40 External closing pair is G14-C8	-3.4
Stack -0.90 External closing pair is U12-A8	-0.9			Stack -1.80 External closing pair is C15-G7	-1.8
Stack -0.90 External closing pair is U13-A7	-0.9			Stack -0.90 External closing pair is A16-U6	-0.9
Stack -1.80 External closing pair is U14-A6	-1.8			Stack -0.90 External closing pair is A17-U5	-0.9
Stack -3.40 External closing pair is G15-C5	-3.4			Stack -0.90 External closing pair is A18-U4	-0.9
Stack -1.80 External closing pair is C16-G4	-1.8			Stack -2.10 External closing pair is A19-U3	-2.1
Stack -1.00 External closing pair is A17-U3	-1			Stack -1.70 External closing pair is C20-G2	-1.7
Helix -12.20 9 base pairs				Helix -13.50 9 base pairs
External loop +3.20 Closing pair is U18-G2	3.2			External loop +3.40 Closing pair is U21-A1	3.4
--------------------------------------------------------------------------------	-------------------			--------------------------------------------------------------------------------	-------------------
Dimer 71	Dimer 71			Dimer 71	Dimer 71
ΔG = -22.1 kcal/mol ΔH = -159.8 kcal/mol ΔS = -444.0 e.u. Tm = 67.1°C	ΔG = -22.1 kcal/mol			ΔG = -22.1 kcal/mol ΔH = -159.8 kcal/mol ΔS = -444.0 e.u. Tm = 67.1°C	ΔG = -22.1 kcal/mol
Structural element δδG Information	δδG			Structural element δδG Information	δδG
External loop -0.60 1 ss bases & 1 closing helices	-0.6	-0.6		External loop -0.90 8 ss bases & 1 closing helices	-0.9	-0.9
Stack -1.80 External closing pair is C1-G21	-1.8	-1.8		Stack -1.80 External closing pair is C4-G17	-1.8	-1.8
Stack -0.90 External closing pair is A2-U20	-0.9	-0.9		Stack -2.10 External closing pair is A5-U16	-2.1	-2.7
Stack -2.30 External closing pair is U3-A19	-2.3	-2.3		Stack -1.70 External closing pair is C6-G15	-1.7
Helix -5.00 4 base pairs				Stack -1.80 External closing pair is U7-A14	-1.8
Bulge loop +2.20 External closing pair is C4-G18	2.2	2.2		Stack -2.10 External closing pair is G8-C13	-2.1
Stack -0.90 External closing pair is U5-A16	-0.9	-3.4		Stack -2.30 External closing pair is U9-A12	-2.3
Stack -1.10 External closing pair is U6-A15	-1.1			Stack -1.90 External closing pair is C10-G11	-1.9
Stack -2.10 External closing pair is A7-U14	-2.1			Stack -1.20 External closing pair is U11-G10	-1.2
Stack -2.90 External closing pair is C8-G13	-2.9			Stack -2.90 External closing pair is G12-C9	-2.9
Stack -1.20 External closing pair is C9-G12	-1.2			Stack -2.10 External closing pair is G13-C8	-2.1
Stack -1.90 External closing pair is G10-U11	-1.9			Stack -1.10 External closing pair is U14-A7	-1.1
Stack -2.30 External closing pair is G11-C10	-2.3			Stack -0.90 External closing pair is A15-U6	-0.9
Stack -2.10 External closing pair is A12-U9	-2.1			Helix -21.90 13 base pairs
Stack -1.80 External closing pair is C13-G8	-1.8			Bulge loop +2.20 External closing pair is A16-U5	2.2
Stack -1.70 External closing pair is A14-U7	-1.7			Stack -2.30 External closing pair is G18-C4	-2.3
Stack -2.10 External closing pair is G15-C6	-2.1			Stack -0.90 External closing pair is A19-U3	-0.9
Stack -1.80 External closing pair is U16-A5	-1.8			Stack -1.80 External closing pair is U20-A2	-1.8
Helix -21.90 13 base pairs				Helix -5.00 4 base pairs
External loop +3.20 Closing pair is G17-C4	3.2			External loop +3.50 Closing pair is G21-C1	3.5
--------------------------------------------------------------------------------	-------------------			--------------------------------------------------------------------------------	-------------------
Dimer 72	Dimer 72			Dimer 72	Dimer 72
ΔG = -20.3 kcal/mol ΔH = -166.4 kcal/mol ΔS = -471.1 e.u. Tm = 61.9°C	ΔG = -20.3 kcal/mol			ΔG = -20.3 kcal/mol ΔH = -166.4 kcal/mol ΔS = -471.1 e.u. Tm = 61.9°C	ΔG = -20.3 kcal/mol
Structural element δδG Information	δδG			Structural element δδG Information	δδG
External loop -1.10 1 ss bases & 1 closing helices	-1.1	-1.1		External loop -0.80 2 ss bases & 1 closing helices	-0.8	-0.8
Stack -1.80 External closing pair is C1-G21	-1.8	-1.8		Stack -0.80 External closing pair is U1-G20	-0.8	-0.8
Stack -0.90 External closing pair is A2-U20	-0.9	-0.9		Stack -0.90 External closing pair is A2-U19	-0.9	-0.9
Stack -2.30 External closing pair is U3-A19	-2.3	-2.3		Stack -0.90 External closing pair is A3-U18	-0.9	-0.9
Helix -5.00 4 base pairs				Helix -2.60 4 base pairs
Bulge loop +2.20 External closing pair is C4-G18	2.2	2.2		Interior loop +0.80 External closing pair is U4-A17	0.8	0.8
Stack -0.90 External closing pair is U5-A16	-0.9	-3.9		Stack -1.70 External closing pair is C6-G15	-1.7	-2.6
Stack -1.10 External closing pair is U6-A15	-1.1			Stack -1.80 External closing pair is U7-A14	-1.8
Stack -2.10 External closing pair is A7-U14	-2.1			Stack -3.40 External closing pair is G8-C13	-3.4
Stack -1.90 External closing pair is C8-G13	-1.9			Stack -2.90 External closing pair is C9-G12	-2.9
Stack -0.20 External closing pair is U9-G12	-0.2			Stack -1.90 External closing pair is C10-G11	-1.9
Stack -1.90 External closing pair is G10-U11	-1.9			Stack -0.20 External closing pair is U11-G10	-0.2
Stack -2.90 External closing pair is G11-C10	-2.9			Stack -1.90 External closing pair is G12-U9	-1.9
Stack -3.40 External closing pair is G12-C9	-3.4			Stack -2.10 External closing pair is G13-C8	-2.1
Stack -1.80 External closing pair is C13-G8	-1.8			Stack -1.10 External closing pair is U14-A7	-1.1
Stack -1.70 External closing pair is A14-U7	-1.7			Stack -0.90 External closing pair is A15-U6	-0.9
Helix -17.90 11 base pairs				Helix -17.90 11 base pairs
Interior loop +0.80 External closing pair is G15-C6	0.8			Bulge loop +2.20 External closing pair is A16-U5	2.2
Stack -0.90 External closing pair is A17-U4	-0.9			Stack -2.30 External closing pair is G18-C4	-2.3
Stack -0.90 External closing pair is U18-A3	-0.9			Stack -0.90 External closing pair is A19-U3	-0.9
Stack -0.80 External closing pair is U19-A2	-0.8			Stack -1.80 External closing pair is U20-A2	-1.8
Helix -2.60 4 base pairs				Helix -5.00 4 base pairs
External loop +3.30 Closing pair is G20-U1	3.3			External loop +3.00 Closing pair is G21-C1	3
--------------------------------------------------------------------------------	-------------------			--------------------------------------------------------------------------------	-------------------
Dimer 73	Dimer 73			Dimer 73	Dimer 73
ΔG = -20.6 kcal/mol ΔH = -138.6 kcal/mol ΔS = -380.5 e.u. Tm = 68.1°C	ΔG = -20.6 kcal/mol			ΔG = -20.6 kcal/mol ΔH = -138.6 kcal/mol ΔS = -380.5 e.u. Tm = 68.1°C	ΔG = -20.6 kcal/mol
Structural element δδG Information	δδG			Structural element δδG Information	δδG
External loop -1.30 2 ss bases & 1 closing helices	-1.3	-1.3		External loop -0.30 4 ss bases & 1 closing helices	-0.3	-0.3
Stack -1.20 External closing pair is C1-G21	-1.2	-1.2		Stack -0.90 External closing pair is A2-U19	-0.9	-0.9
Stack -1.00 External closing pair is G2-U20	-1	-1		Stack -1.00 External closing pair is A3-U18	-1	-1
Stack -2.30 External closing pair is U3-A19	-2.3	-2.3		Stack -0.80 External closing pair is U4-G17	-0.8	-0.8
Helix -4.50 4 base pairs				Stack -2.10 External closing pair is A5-U16	-2.1	-3
Bulge loop +2.20 External closing pair is C4-G18	2.2	2.2		Stack -1.70 External closing pair is C6-G15	-1.7
Stack -0.90 External closing pair is U5-A16	-0.9	-3.6		Stack -1.80 External closing pair is U7-A14	-1.8
Stack -1.10 External closing pair is U6-A15	-1.1			Stack -3.40 External closing pair is G8-C13	-3.4
Stack -2.10 External closing pair is A7-U14	-2.1			Helix -11.70 8 base pairs
Stack -2.90 External closing pair is C8-G13	-2.9			Interior loop +0.80 External closing pair is C9-G12	0.8
Stack -2.90 External closing pair is C9-G12	-2.9			Stack -2.90 External closing pair is G11-C10	-2.9
Helix -9.90 6 base pairs				Stack -2.90 External closing pair is G12-C9	-2.9
Interior loop +0.80 External closing pair is C10-G11	0.8			Stack -2.10 External closing pair is G13-C8	-2.1
Stack -3.40 External closing pair is G12-C9	-3.4			Stack -1.10 External closing pair is U14-A7	-1.1
Stack -1.80 External closing pair is C13-G8	-1.8			Stack -0.90 External closing pair is A15-U6	-0.9
Stack -1.70 External closing pair is A14-U7	-1.7			Helix -9.90 6 base pairs
Stack -2.10 External closing pair is G15-C6	-2.1			Bulge loop +2.20 External closing pair is A16-U5	2.2
Stack -0.80 External closing pair is U16-A5	-0.8			Stack -2.30 External closing pair is G18-C4	-2.3
Stack -1.00 External closing pair is G17-U4	-1			Stack -1.00 External closing pair is A19-U3	-1
Stack -0.90 External closing pair is U18-A3	-0.9			Stack -1.20 External closing pair is U20-G2	-1.2
Helix -11.70 8 base pairs				Helix -4.50 4 base pairs
External loop +3.80 Closing pair is U19-A2	3.8			External loop +2.80 Closing pair is G21-C1	2.8
--------------------------------------------------------------------------------	-------------------			--------------------------------------------------------------------------------	-------------------
Dimer 74	Dimer 74			Dimer 74	Dimer 74
ΔG = -22.1 kcal/mol ΔH = -142.7 kcal/mol ΔS = -388.8 e.u. Tm = 71.1°C	ΔG = -22.1 kcal/mol			ΔG = -22.1 kcal/mol ΔH = -142.7 kcal/mol ΔS = -388.8 e.u. Tm = 71.1°C	ΔG = -22.1 kcal/mol
Structural element δδG Information	δδG			Structural element δδG Information	δδG
External loop -1.00 2 ss bases & 1 closing helices	-1	-1		External loop -0.10 3 ss bases & 1 closing helices	-0.1	-0.1
Stack -2.30 External closing pair is U2-A19	-2.3	-2.3		Stack -1.70 External closing pair is A1-U19	-1.7	-1.7
Stack -2.90 External closing pair is C3-G18	-2.9	-2.9		Stack -2.30 External closing pair is G2-C18	-2.3	-2.3
Stack -1.90 External closing pair is C4-G17	-1.9	-1.9		Stack -0.50 External closing pair is A3-U17	-0.5	-0.5
Stack -0.80 External closing pair is U5-G16	-0.8	-8.1		Stack -1.90 External closing pair is G4-U16	-1.9	-1.9
Stack -0.90 External closing pair is A6-U15	-0.9			Stack -2.10 External closing pair is G5-C15	-2.1	-6.5
Stack -1.80 External closing pair is U7-A14	-1.8			Stack -1.10 External closing pair is U6-A14	-1.1
Stack -3.40 External closing pair is G8-C13	-3.4			Stack -0.90 External closing pair is A7-U13	-0.9
Helix -14.00 8 base pairs				Stack -1.10 External closing pair is U8-A12	-1.1
Interior loop +0.50 External closing pair is C9-G12	0.5			Helix -11.60 9 base pairs
Stack -1.10 External closing pair is U11-A9	-1.1			Interior loop +0.50 External closing pair is A9-U11	0.5
Stack -0.90 External closing pair is A12-U8	-0.9			Stack -3.40 External closing pair is G12-C9	-3.4
Stack -1.10 External closing pair is U13-A7	-1.1			Stack -1.80 External closing pair is C13-G8	-1.8
Stack -2.10 External closing pair is A14-U6	-2.1			Stack -0.90 External closing pair is A14-U7	-0.9
Stack -1.90 External closing pair is C15-G5	-1.9			Stack -0.80 External closing pair is U15-A6	-0.8
Stack -0.50 External closing pair is U16-G4	-0.5			Stack -1.90 External closing pair is G16-U5	-1.9
Stack -2.30 External closing pair is U17-A3	-2.3			Stack -2.90 External closing pair is G17-C4	-2.9
Stack -1.70 External closing pair is C18-G2	-1.7			Stack -2.30 External closing pair is G18-C3	-2.3
Helix -11.60 9 base pairs				Helix -14.00 8 base pairs
External loop +4.00 Closing pair is U19-A1	4			External loop +3.10 Closing pair is A19-U2	3.1
--------------------------------------------------------------------------------	-------------------			--------------------------------------------------------------------------------	-------------------
Dimer 75	Dimer 75			Dimer 75	Dimer 75
ΔG = -24.4 kcal/mol ΔH = -141.4 kcal/mol ΔS = -377.2 e.u. Tm = 77.8°C	ΔG = -24.4 kcal/mol			ΔG = -24.4 kcal/mol ΔH = -141.4 kcal/mol ΔS = -377.2 e.u. Tm = 77.8°C	ΔG = -24.4 kcal/mol
Structural element δδG Information	δδG			Structural element δδG Information	δδG
External loop -1.80 5 ss bases & 1 closing helices	-1.8	-1.8		External loop -1.00 6 ss bases & 1 closing helices	-1	-1
Stack -1.70 External closing pair is C2-G19	-1.7	-1.7		Stack -0.90 External closing pair is A3-U18	-0.9	-0.9
Stack -1.80 External closing pair is U3-A18	-1.8	-1.8		Stack -1.70 External closing pair is A4-U17	-1.7	-1.7
Stack -3.40 External closing pair is G4-C17	-3.4	-3.4		Stack -2.10 External closing pair is G5-C16	-2.1	-3.6
Stack -1.80 External closing pair is C5-G16	-1.8	-8.7		Stack -1.80 External closing pair is U6-A15	-1.8
Stack -1.00 External closing pair is A6-U15	-1			Stack -3.40 External closing pair is G7-C14	-3.4
Stack -0.50 External closing pair is U7-G14	-0.5			Stack -1.70 External closing pair is C8-G13	-1.7
Stack -1.10 External closing pair is U8-A13	-1.1			Stack -1.10 External closing pair is U9-A12	-1.1
Stack -0.90 External closing pair is A9-U12	-0.9			Stack -0.80 External closing pair is U10-G11	-0.8
Stack -0.80 External closing pair is U10-A11	-0.8			Stack -0.90 External closing pair is A11-U10	-0.9
Stack -1.10 External closing pair is G11-U10	-1.1			Stack -1.10 External closing pair is U12-A9	-1.1
Stack -1.70 External closing pair is A12-U9	-1.7			Stack -0.50 External closing pair is A13-U8	-0.5
Stack -3.40 External closing pair is G13-C8	-3.4			Stack -1.00 External closing pair is G14-U7	-1
Stack -1.80 External closing pair is C14-G7	-1.8			Stack -1.80 External closing pair is U15-A6	-1.8
Stack -2.10 External closing pair is A15-U6	-2.1			Stack -3.40 External closing pair is G16-C5	-3.4
Stack -1.70 External closing pair is C16-G5	-1.7			Stack -1.80 External closing pair is C17-G4	-1.8
Stack -0.90 External closing pair is U17-A4	-0.9			Stack -1.70 External closing pair is A18-U3	-1.7
Helix -25.70 17 base pairs				Helix -25.70 17 base pairs
External loop +3.10 Closing pair is U18-A3	3.1			External loop +2.30 Closing pair is G19-C2	2.3
--------------------------------------------------------------------------------	-------------------			--------------------------------------------------------------------------------	-------------------
Dimer 76	Dimer 76			Dimer 76	Dimer 76
ΔG = -20.7 kcal/mol ΔH = -131.1 kcal/mol ΔS = -356.0 e.u. Tm = 70.4°C	ΔG = -20.7 kcal/mol			ΔG = -20.7 kcal/mol ΔH = -131.1 kcal/mol ΔS = -356.0 e.u. Tm = 70.4°C	ΔG = -20.7 kcal/mol
Structural element δδG Information	δδG			Structural element δδG Information	δδG
External loop -1.80 5 ss bases & 1 closing helices	-1.8	-1.8		External loop -0.40 6 ss bases & 1 closing helices	-0.4	-0.4
Stack -1.70 External closing pair is C2-G19	-1.7	-1.7		Stack -0.90 External closing pair is A3-U18	-0.9	-0.9
Stack -1.80 External closing pair is U3-A18	-1.8	-1.8		Stack -1.70 External closing pair is A4-U17	-1.7	-1.7
Stack -2.10 External closing pair is G4-C17	-2.1	-2.1		Stack -2.10 External closing pair is G5-C16	-2.1	-3
Stack -0.80 External closing pair is U5-G16	-0.8	-7.4		Stack -1.80 External closing pair is U6-A15	-1.8
Helix -6.40 5 base pairs				Stack -3.40 External closing pair is G7-C14	-3.4
Interior loop +0.80 External closing pair is A6-U15	0.8			Stack -1.90 External closing pair is C8-G13	-1.9
Stack -1.10 External closing pair is U8-A13	-1.1			Stack -1.40 External closing pair is U9-G12	-1.4
Stack -0.90 External closing pair is A9-U12	-0.9			Stack -1.80 External closing pair is C10-G11	-1.8
Stack -1.80 External closing pair is U10-A11	-1.8			Stack -0.90 External closing pair is A11-U10	-0.9
Stack -1.40 External closing pair is G11-C10	-1.4			Stack -1.10 External closing pair is U12-A9	-1.1
Stack -1.90 External closing pair is G12-U9	-1.9			Helix -17.00 11 base pairs
Stack -3.40 External closing pair is G13-C8	-3.4			Interior loop +0.80 External closing pair is A13-U8	0.8
Stack -1.80 External closing pair is C14-G7	-1.8			Stack -0.80 External closing pair is U15-A6	-0.8
Stack -2.10 External closing pair is A15-U6	-2.1			Stack -2.10 External closing pair is G16-U5	-2.1
Stack -1.70 External closing pair is C16-G5	-1.7			Stack -1.80 External closing pair is C17-G4	-1.8
Stack -0.90 External closing pair is U17-A4	-0.9			Stack -1.70 External closing pair is A18-U3	-1.7
Helix -17.00 11 base pairs				Helix -6.40 5 base pairs
External loop +3.70 Closing pair is U18-A3	3.7			External loop +2.30 Closing pair is G19-C2	2.3
--------------------------------------------------------------------------------	-------------------			--------------------------------------------------------------------------------	-------------------
Dimer 77	Dimer 77			Dimer 77	Dimer 77
ΔG = -21.6 kcal/mol ΔH = -162.2 kcal/mol ΔS = -453.3 e.u. Tm = 65.5°C	ΔG = -21.6 kcal/mol			ΔG = -21.6 kcal/mol ΔH = -162.2 kcal/mol ΔS = -453.3 e.u. Tm = 65.5°C	ΔG = -21.6 kcal/mol
Structural element δδG Information	δδG			Structural element δδG Information	δδG
External loop -1.10 1 ss bases & 1 closing helices	-1.1	-1.1		External loop -0.60 1 ss bases & 1 closing helices	-0.6	-0.6
Stack -1.80 External closing pair is C1-G21	-1.8	-1.8		Stack -0.80 External closing pair is U1-G20	-0.8	-0.8
Stack -0.90 External closing pair is A2-U20	-0.9	-0.9		Stack -1.70 External closing pair is A2-U19	-1.7	-1.7
Stack -2.10 External closing pair is A3-U19	-2.1	-2.1		Stack -3.40 External closing pair is G3-C18	-3.4	-3.4
Stack -1.80 External closing pair is C4-G18	-1.8	-1.8		Stack -1.90 External closing pair is C4-G17	-1.9	-1.9
Helix -6.60 5 base pairs		-7.7		Stack -0.40 External closing pair is U5-G16	-0.4	-8.4
Interior loop +0.80 External closing pair is A5-U17	0.8			Stack -0.80 External closing pair is U6-G15	-0.8
Stack -1.80 External closing pair is C7-G15	-1.8			Stack -0.90 External closing pair is A7-U14	-0.9
Stack -1.70 External closing pair is A8-U14	-1.7			Stack -2.30 External closing pair is U8-A13	-2.3
Stack -2.10 External closing pair is G9-C13	-2.1			Helix -12.20 9 base pairs
Stack -2.30 External closing pair is U10-A12	-2.3			Bulge loop +1.90 External closing pair is C9-G12	1.9
Helix -7.90 5 base pairs				Stack -2.30 External closing pair is G11-C11	-2.3
Bulge loop +1.90 External closing pair is C11-G11	1.9			Stack -2.10 External closing pair is A12-U10	-2.1
Stack -2.30 External closing pair is G12-C9	-2.3			Stack -1.70 External closing pair is C13-G9	-1.7
Stack -0.90 External closing pair is A13-U8	-0.9			Stack -1.80 External closing pair is U14-A8	-1.8
Stack -0.80 External closing pair is U14-A7	-0.8			Helix -7.90 5 base pairs
Stack -0.40 External closing pair is G15-U6	-0.4			Interior loop +0.80 External closing pair is G15-C7	0.8
Stack -1.90 External closing pair is G16-U5	-1.9			Stack -1.80 External closing pair is U17-A5	-1.8
Stack -3.40 External closing pair is G17-C4	-3.4			Stack -2.10 External closing pair is G18-C4	-2.1
Stack -1.70 External closing pair is C18-G3	-1.7			Stack -0.90 External closing pair is U19-A3	-0.9
Stack -0.80 External closing pair is U19-A2	-0.8			Stack -1.80 External closing pair is U20-A2	-1.8
Helix -12.20 9 base pairs				Helix -6.60 5 base pairs
External loop +3.50 Closing pair is G20-U1	3.5			External loop +3.00 Closing pair is G21-C1	3
--------------------------------------------------------------------------------	-------------------			--------------------------------------------------------------------------------	-------------------
Dimer 78	Dimer 78			Dimer 78	Dimer 78
ΔG = -25.1 kcal/mol ΔH = -180.2 kcal/mol ΔS = -500.1 e.u. Tm = 69.6°C	ΔG = -25.1 kcal/mol			ΔG = -25.1 kcal/mol ΔH = -180.2 kcal/mol ΔS = -500.1 e.u. Tm = 69.6°C	ΔG = -25.1 kcal/mol
Structural element δδG Information	δδG			Structural element δδG Information	δδG
External loop -0.80 2 ss bases & 1 closing helices	-0.8	-0.8		External loop -0.70 2 ss bases & 1 closing helices	-0.7	-0.7
Stack -1.80 External closing pair is U1-A20	-1.8	-1.8		Stack -2.10 External closing pair is A1-U20	-2.1	-2.1
Stack -3.40 External closing pair is G2-C19	-3.4	-3.4		Stack -1.80 External closing pair is C2-G19	-1.8	-1.8
Stack -2.90 External closing pair is C3-G18	-2.9	-2.9		Stack -1.70 External closing pair is A3-U18	-1.7	-1.7
Stack -1.70 External closing pair is C4-G17	-1.7	-1.7		Stack -3.40 External closing pair is G4-C17	-3.4	-3.4
Stack -1.80 External closing pair is U5-A16	-1.8	-10.6		Stack -1.80 External closing pair is C5-G16	-1.8	-9.7
Stack -2.10 External closing pair is G6-C15	-2.1			Stack -0.50 External closing pair is A6-U15	-0.5
Stack -2.30 External closing pair is U7-A14	-2.3			Stack -1.90 External closing pair is G7-U14	-1.9
Stack -1.70 External closing pair is C8-G13	-1.7			Helix -13.20 8 base pairs
Helix -17.70 9 base pairs				Interior loop +3.20 External closing pair is G8-C13	3.2
Interior loop +3.20 External closing pair is U9-A12	3.2			Stack -1.70 External closing pair is A12-U9	-1.7
Stack -1.90 External closing pair is C13-G8	-1.9			Stack -2.30 External closing pair is G13-C8	-2.3
Stack -0.50 External closing pair is U14-G7	-0.5			Stack -2.10 External closing pair is A14-U7	-2.1
Stack -1.80 External closing pair is U15-A6	-1.8			Stack -1.80 External closing pair is C15-G6	-1.8
Stack -3.40 External closing pair is G16-C5	-3.4			Stack -1.70 External closing pair is A16-U5	-1.7
Stack -1.70 External closing pair is C17-G4	-1.7			Stack -2.90 External closing pair is G17-C4	-2.9
Stack -1.80 External closing pair is U18-A3	-1.8			Stack -3.40 External closing pair is G18-C3	-3.4
Stack -2.10 External closing pair is G19-C2	-2.1			Stack -1.80 External closing pair is C19-G2	-1.8
Helix -13.20 8 base pairs				Helix -17.70 9 base pairs
External loop +3.40 Closing pair is U20-A1	3.4			External loop +3.30 Closing pair is A20-U1	3.3
--------------------------------------------------------------------------------	-------------------			--------------------------------------------------------------------------------	-------------------
Dimer 79	Dimer 79			Dimer 79	Dimer 79
ΔG = -18.1 kcal/mol ΔH = -139.0 kcal/mol ΔS = -389.8 e.u. Tm = 61.4°C	ΔG = -18.1 kcal/mol			ΔG = -18.1 kcal/mol ΔH = -139.0 kcal/mol ΔS = -389.8 e.u. Tm = 61.4°C	ΔG = -18.1 kcal/mol
Structural element δδG Information	δδG			Structural element δδG Information	δδG
External loop -0.70 2 ss bases & 1 closing helices	-0.7	-0.7		External loop -0.80 7 ss bases & 1 closing helices	-0.8	-0.8
Stack -0.90 External closing pair is A1-U19	-0.9	-0.9		Stack -2.10 External closing pair is G3-C17	-2.1	-2.1
Stack -1.80 External closing pair is U2-A18	-1.8	-1.8		Stack -1.80 External closing pair is U4-A16	-1.8	-1.8
Stack -2.90 External closing pair is G3-C17	-2.9	-2.9		Stack -3.40 External closing pair is G5-C15	-3.4	-4.7
Stack -2.10 External closing pair is G4-C16	-2.1	-2.1		Stack -1.70 External closing pair is C6-G14	-1.7
Stack -0.90 External closing pair is U5-A15	-0.9	-8.4		Stack -0.90 External closing pair is U7-A13	-0.9
Helix -8.60 6 base pairs				Stack -1.80 External closing pair is U8-A12	-1.8
Interior loop +2.90 External closing pair is U6-A14	2.9			Stack -2.30 External closing pair is G9-C11	-2.3
Stack -1.00 External closing pair is G9-U11	-1			Stack -1.00 External closing pair is A10-U10	-1
Stack -2.30 External closing pair is U10-A10	-2.3			Helix -15.00 9 base pairs
Stack -1.80 External closing pair is C11-G9	-1.8			Interior loop +2.90 External closing pair is U11-G9	2.9
Stack -0.90 External closing pair is A12-U8	-0.9			Stack -0.90 External closing pair is A14-U6	-0.9
Stack -1.70 External closing pair is A13-U7	-1.7			Stack -2.10 External closing pair is A15-U5	-2.1
Stack -3.40 External closing pair is G14-C6	-3.4			Stack -2.90 External closing pair is C16-G4	-2.9
Stack -1.80 External closing pair is C15-G5	-1.8			Stack -1.80 External closing pair is C17-G3	-1.8
Stack -2.10 External closing pair is A16-U4	-2.1			Stack -0.90 External closing pair is A18-U2	-0.9
Helix -15.00 9 base pairs				Helix -8.60 6 base pairs
External loop +3.30 Closing pair is C17-G3	3.3			External loop +3.40 Closing pair is U19-A1	3.4
--------------------------------------------------------------------------------	-------------------			--------------------------------------------------------------------------------	-------------------
Dimer 80	Dimer 80			Dimer 80	Dimer 80
ΔG = -19.8 kcal/mol ΔH = -147.3 kcal/mol ΔS = -411.1 e.u. Tm = 64.1°C	ΔG = -19.8 kcal/mol			ΔG = -19.8 kcal/mol ΔH = -147.3 kcal/mol ΔS = -411.1 e.u. Tm = 64.1°C	ΔG = -19.8 kcal/mol
Structural element δδG Information	δδG			Structural element δδG Information	δδG
External loop -0.60 1 ss bases & 1 closing helices	-0.6	-0.6		External loop -0.80 6 ss bases & 1 closing helices	-0.8	-0.8
Stack -1.80 External closing pair is C1-G20	-1.8	-1.8		Stack -2.10 External closing pair is G3-C18	-2.1	-2.1
Stack -0.90 External closing pair is A2-U19	-0.9	-0.9		Stack -1.80 External closing pair is U4-A17	-1.8	-1.8
Stack -1.80 External closing pair is U3-A18	-1.8	-1.8		Stack -3.40 External closing pair is G5-C16	-3.4	-4.7
Stack -2.90 External closing pair is G4-C17	-2.9	-2.9		Stack -1.70 External closing pair is C6-G15	-1.7
Stack -2.10 External closing pair is G5-C16	-2.1	-8		Stack -0.90 External closing pair is U7-A14	-0.9
Stack -0.90 External closing pair is U6-A15	-0.9			Stack -1.80 External closing pair is U8-A13	-1.8
Helix -10.40 7 base pairs				Stack -2.30 External closing pair is G9-C12	-2.3
Interior loop +2.90 External closing pair is U7-A14	2.9			Stack -1.00 External closing pair is A10-U11	-1
Stack -1.00 External closing pair is G10-U11	-1			Helix -15.00 9 base pairs
Stack -2.30 External closing pair is U11-A10	-2.3			Interior loop +2.90 External closing pair is U11-G10	2.9
Stack -1.80 External closing pair is C12-G9	-1.8			Stack -0.90 External closing pair is A14-U7	-0.9
Stack -0.90 External closing pair is A13-U8	-0.9			Stack -2.10 External closing pair is A15-U6	-2.1
Stack -1.70 External closing pair is A14-U7	-1.7			Stack -2.90 External closing pair is C16-G5	-2.9
Stack -3.40 External closing pair is G15-C6	-3.4			Stack -1.80 External closing pair is C17-G4	-1.8
Stack -1.80 External closing pair is C16-G5	-1.8			Stack -0.90 External closing pair is A18-U3	-0.9
Stack -2.10 External closing pair is A17-U4	-2.1			Stack -1.80 External closing pair is U19-A2	-1.8
Helix -15.00 9 base pairs				Helix -10.40 7 base pairs
External loop +3.30 Closing pair is C18-G3	3.3			External loop +3.50 Closing pair is G20-C1	3.5
--------------------------------------------------------------------------------	-------------------			--------------------------------------------------------------------------------	-------------------
Dimer 81	Dimer 81			Dimer 81	Dimer 81
ΔG = -21.7 kcal/mol ΔH = -174.7 kcal/mol ΔS = -493.3 e.u. Tm = 63.5°C	ΔG = -21.7 kcal/mol			ΔG = -21.7 kcal/mol ΔH = -174.7 kcal/mol ΔS = -493.3 e.u. Tm = 63.5°C	ΔG = -21.7 kcal/mol
Structural element δδG Information	δδG			Structural element δδG Information	δδG
External loop -0.70 2 ss bases & 1 closing helices	-0.7	-0.7		External loop -0.10 2 ss bases & 1 closing helices	-0.1	-0.1
Stack -1.70 External closing pair is A1-U20	-1.7	-1.7		Stack -0.90 External closing pair is A1-U20	-0.9	-0.9
Stack -2.10 External closing pair is G2-C19	-2.1	-2.1		Stack -1.70 External closing pair is A2-U19	-1.7	-1.7
Stack -0.90 External closing pair is U3-A18	-0.9	-0.9		Stack -3.40 External closing pair is G3-C18	-3.4	-3.4
Stack -2.30 External closing pair is U4-A17	-2.3	-2.3		Helix -6.00 4 base pairs
Stack -1.70 External closing pair is C5-G16	-1.7	-7.7		Bulge loop +2.20 External closing pair is C4-G17	2.2	2.2
Stack -0.90 External closing pair is U6-A15	-0.9			Stack -1.80 External closing pair is U5-A15	-1.8	-3.9
Stack -2.30 External closing pair is U7-A14	-2.3			Stack -3.40 External closing pair is G6-C14	-3.4
Stack -1.80 External closing pair is C8-G13	-1.8			Stack -2.90 External closing pair is C7-G13	-2.9
Stack -0.50 External closing pair is A9-U12	-0.5			Stack -1.80 External closing pair is C8-G12	-1.8
Helix -14.20 10 base pairs				Helix -9.90 5 base pairs
Bulge loop +2.90 External closing pair is G10-U11	2.9			Bulge loop +2.90 External closing pair is A9-U11	2.9
Stack -1.80 External closing pair is U11-A9	-1.8			Stack -0.50 External closing pair is U11-G10	-0.5
Stack -2.90 External closing pair is G12-C8	-2.9			Stack -1.80 External closing pair is U12-A9	-1.8
Stack -3.40 External closing pair is G13-C7	-3.4			Stack -2.30 External closing pair is G13-C8	-2.3
Helix -8.10 4 base pairs				Stack -0.90 External closing pair is A14-U7	-0.9
Bulge loop +2.10 External closing pair is C14-G6	2.1			Stack -1.70 External closing pair is A15-U6	-1.7
Stack -1.70 External closing pair is A16-U5	-1.7			Stack -2.30 External closing pair is G16-C5	-2.3
Stack -3.40 External closing pair is G17-C4	-3.4			Stack -0.90 External closing pair is A17-U4	-0.9
Stack -1.70 External closing pair is C18-G3	-1.7			Stack -2.10 External closing pair is A18-U3	-2.1
Stack -0.90 External closing pair is U19-A2	-0.9			Stack -1.70 External closing pair is C19-G2	-1.7
Helix -7.70 5 base pairs				Helix -14.20 10 base pairs
External loop +4.00 Closing pair is U20-A1	4			External loop +3.40 Closing pair is U20-A1	3.4
--------------------------------------------------------------------------------	-------------------			--------------------------------------------------------------------------------	-------------------
Dimer 82	Dimer 82			Dimer 82	Dimer 82
ΔG = -23.1 kcal/mol ΔH = -156.0 kcal/mol ΔS = -428.5 e.u. Tm = 70.4°C	ΔG = -23.1 kcal/mol			ΔG = -23.1 kcal/mol ΔH = -156.0 kcal/mol ΔS = -428.5 e.u. Tm = 70.4°C	ΔG = -23.1 kcal/mol
Structural element δδG Information	δδG			Structural element δδG Information	δδG
External loop -0.10 3 ss bases & 1 closing helices	-0.1	-0.1		External loop -1.30 6 ss bases & 1 closing helices	-1.3	-1.3
Stack -2.10 External closing pair is A1-U20	-2.1	-2.1		Stack -1.70 External closing pair is C3-G18	-1.7	-1.7
Stack -2.90 External closing pair is C2-G19	-2.9	-2.9		Stack -1.10 External closing pair is U4-A17	-1.1	-1.1
Stack -1.90 External closing pair is C3-G18	-1.9	-1.9		Stack -2.10 External closing pair is A5-U16	-2.1	-4.1
Stack -0.20 External closing pair is U4-G17	-0.2	-0.2		Stack -1.80 External closing pair is C6-G15	-1.8
Stack -1.90 External closing pair is G5-U16	-1.9	-7.2		Stack -0.90 External closing pair is A7-U14	-0.9
Stack -3.40 External closing pair is G6-C15	-3.4			Stack -0.90 External closing pair is U8-A13	-0.9
Stack -1.80 External closing pair is C7-G14	-1.8			Stack -1.80 External closing pair is U9-A12	-1.8
Helix -14.20 8 base pairs				Stack -2.10 External closing pair is G10-C11	-2.1
Interior loop +0.80 External closing pair is A8-U13	0.8			Helix -12.40 9 base pairs
Stack -2.10 External closing pair is A10-U11	-2.1			Interior loop +0.80 External closing pair is U11-A10	0.8
Stack -1.80 External closing pair is C11-G10	-1.8			Stack -1.80 External closing pair is U13-A8	-1.8
Stack -0.90 External closing pair is A12-U9	-0.9			Stack -3.40 External closing pair is G14-C7	-3.4
Stack -0.90 External closing pair is A13-U8	-0.9			Stack -1.90 External closing pair is C15-G6	-1.9
Stack -1.80 External closing pair is U14-A7	-1.8			Stack -0.20 External closing pair is U16-G5	-0.2
Stack -2.10 External closing pair is G15-C6	-2.1			Stack -1.90 External closing pair is G17-U4	-1.9
Stack -1.10 External closing pair is U16-A5	-1.1			Stack -2.90 External closing pair is G18-C3	-2.9
Stack -1.70 External closing pair is A17-U4	-1.7			Stack -2.10 External closing pair is G19-C2	-2.1
Helix -12.40 9 base pairs				Helix -14.20 8 base pairs
External loop +2.80 Closing pair is G18-C3	2.8			External loop +4.00 Closing pair is U20-A1	4
--------------------------------------------------------------------------------	-------------------			--------------------------------------------------------------------------------	-------------------
Dimer 83	Dimer 83			Dimer 83	Dimer 83
ΔG = -24.2 kcal/mol ΔH = -163.3 kcal/mol ΔS = -448.5 e.u. Tm = 71.3°C	ΔG = -24.2 kcal/mol			ΔG = -24.2 kcal/mol ΔH = -163.3 kcal/mol ΔS = -448.5 e.u. Tm = 71.3°C	ΔG = -24.2 kcal/mol
Structural element δδG Information	δδG			Structural element δδG Information	δδG
External loop -0.60 1 ss bases & 1 closing helices	-0.6	-0.6		External loop -1.30 7 ss bases & 1 closing helices	-1.3	-1.3
Stack -1.90 External closing pair is C1-G20	-1.9	-1.9		Stack -1.70 External closing pair is C3-G17	-1.7	-1.7
Stack -1.40 External closing pair is U2-G19	-1.4	-1.4		Stack -1.10 External closing pair is U4-A16	-1.1	-1.1
Stack -1.80 External closing pair is C3-G18	-1.8	-1.8		Stack -2.10 External closing pair is A5-U15	-2.1	-4.1
Stack -1.70 External closing pair is A4-U17	-1.7	-1.7		Stack -1.80 External closing pair is C6-G14	-1.8
Stack -2.10 External closing pair is G5-C16	-2.1	-7.4		Helix -6.70 5 base pairs
Stack -1.10 External closing pair is U6-A15	-1.1			Bulge loop +1.80 External closing pair is A7-U13	1.8
Stack -1.70 External closing pair is A7-U14	-1.7			Stack -1.70 External closing pair is C9-G12	-1.7
Stack -3.40 External closing pair is G8-C13	-3.4			Stack -1.80 External closing pair is U10-A11	-1.8
Stack -2.90 External closing pair is C9-G12	-2.9			Stack -2.90 External closing pair is G11-C10	-2.9
Stack -1.80 External closing pair is C10-G11	-1.8			Stack -3.40 External closing pair is G12-C9	-3.4
[truncated: 2,278 more rows]
